# Supplementary material for: Analysis of immune-related genes during Nora virus infection of Drosophila melanogaster using next generation sequencing
Source: AIMS Microbiol. 2018 Feb 27;4(1):123–39. doi: 10.3934/microbiol.2018.1.123 (PMC5915338; doi:10.3934/microbiol.2018.1.123)
Supplement: Supplementary file 1 [file microbiol-04-01-123-s02.xlsx]

## Sheet: Table S3
	Day 2 NV+ vs NV-			Day 10			Dary 20			Day 30
Category	gene_name		Category	gene_name		Category	gene_name		Category	gene_name
Microbial recognition and phagocytosis	CG2736		Microbial recognition and phagocytosis	CG2736		Microbial recognition and phagocytosis	CG3829		Microbial recognition and phagocytosis	CG2736
	CG10345			emp			CG2736			CG3829
	emp			CG3829			emp			emp
	PGRP-SC2			CG10345			CG10345			CG10345
	GNBP-like3			PGRP-SC1a			PGRP-LC			PGRP-SC1a
	GNBP-like4			PGRP-SC2			PGRP-SC2			PGRP-SC2
	Tep2			PGRP-LC			PGRP-SA			PGRP-LC
	Dscam2			PGRP-LB			PGRP-LB			PGRP-SA
	Dscam1			PGRP-LA			LpR1			PGRP-LA
Toll and IMD pathway signaling	nec			PGRP-SA			GNBP2			PGRP-LB
	CG18754,SPE			Sr-CI			GNBP1			Sr-CI
	sick			Sr-CIV			GNBP3			Sr-CIV
	18w			GNBP2			Idgf5			GNBP-like3
Melanization	Cp19			GNBP3			Idgf1			GNBP2
Coagulation	Hml			GNBP-like3			Idgf3			GNBP3
	fon			GNBP1			Tep2			GNBP1
	Gp150			Idgf5			Tep3			CG12780
	Rfabg			Idgf1			Tep4			Idgf5
	Gel			Idgf3			Dscam3			Idgf1
Hematopoiesis and cellular response	srp			Tep2			Dscam2			Idgf3
	Pvr			Tep3			Dscam4			Tep2
Antimicrobial peptides	CG16756			Tep4			Dscam1			Tep3
	Drsl5			Dscam3			PGRP-LD,Pmi			Tep4
	Drs			Dscam4		Toll and IMD pathway signaling	Dif			Dscam3
	NimB2			Dscam2			psh			Dscam4
Antiviral defense	vir-1			Dscam1			nec			Dscam2
Stress response	Tsf1			LpR1			grass			Dscam1
	Irc		Toll and IMD pathway signaling	Dif			modSP			LpR1
Induced molecules	Jon65Aii			nec			sick			pes
	Jon99Fii			psh			Toll-6			PGRP-LD,Pmi
	Jon25Biii			spheroide			Toll-7		Toll and IMD pathway signaling	spz5
	Jon99Ci			CG18754,SPE			18w			Dif
	Ser7			grass			CG4393			spz3
	Jon99Cii			modSP		Other signaling	wgn			nec
	Jon99Ciii			pirk		Melanization	MP1			psh
	Jon74E			sick			yellow-f2			spheroide
	CG9649			18w			Cp19			grass
	CG11841			Toll-7		Coagulation	fon			CG18754,SPE
	CG33109			CG4393			Gp150			modSP
	Jon65Aiii			Traf4			Tg			pirk
	Jon65Aiv			Traf-like			Hml			sick
	Spn43Ab,Spn43Ad		Other signaling	wgn			Gel			Toll-9
	IM14			egr			Rfabg			Toll-6
	IM2		Melanization	MP1		Hematopoiesis and cellular response	PVRAP			Toll-7
	IM3			Cp19			srp			18w
	IM4			yellow-f2			Pvr			CG4393
	IM33			Pu			lz			Traf4
			Coagulation	fon		Antimicrobial peptides	CG16756			Traf-like
				Hml			LysP			cact
				Gp150			CG16799			tub
				Tg			NimB3			spz
				Rfabg			NimB5			Dl
				Gel			NimB2			Tl
			Hematopoiesis and cellular response	PVRAP		Antiviral defense	vir-1			POSH
				lz			me31B			ben
				srp		Stress response	Tsf1			casp
				Pvr			Irc			Fadd
			Antimicrobial peptides	CG16756			TotM			cactin
				CG16799			Thor			Pli
				LysP		Induced molecules	Jon65Aii		Other signaling	wgn
				AttB			Jon65Ai			egr
				AttA			Jon25Biii			Hop hopscotch
				Drsl4			Jon99Fii		Melanization	MP1
				Drsl5			Jon99Ciii			yellow-f2
				Drs			Jon99Ci			Cp19
				NimB2			CG9733		Coagulation	Hml
				NimB3			Jon99Fi			fon
				NimB4			CG33109			Tg
				NimB5			Jon99Cii			Gp150
				NimC1			CG9649			Gel
				Listericin			CG11842			Rfabg
				LysX			CG9631			Zip89B
				Dpt			CG3505		Hematopoiesis and cellular response	PVRAP
			Antiviral defense	vir-1			Ser7			lz
			Stress response	Tsf1			Jon65Aiii			Pvr
				Zip89B			Jon65Aiv			srp
				Irc			Jon74E			prod
				TotA			Spn43Ab,Spn43Ad		Antimicrobial peptides	CG16756
				Thor			Spn88Eb			CG16799
			Induced molecules	Jon65Aii			Spn28Dc			LysP
				Jon65Ai			Spn47C			NimC1
				Jon25Biii			Spn42Dc,Spn42Dd			NimC2
				Jon99Fii			Spn55B			NimB5
				Jon99Ciii			CG16713,CG43165			NimB3
				Jon99Fi			CG3604			NimB2
				Jon99Cii			IM2			NimB4
				CG9649			IM33			Listericin
				CG11842			IM3			LysX
				CG9631						AttD
				Jon99Ci						Dpt
				Ser7						Drsl2
				CG11841					Antiviral defense	vir-1
				CG5909						Dcr-1
				CG33109						ago
				CG15046						AGO3
				CG3505						drosha
				Jon74E						csul
				Hayan						Hsp83
				Jon25Bii						aub aubergine
				Jon65Aiii						shu
				Spn43Ab,Spn43Ad						Ref1
				Spn28Dc						thoc5
				Spn42Dc,Spn42Dd						mei-P26
				Spn47C						Fmr1
				Spn77Ba						zuc
				Spn31A						twin
				Spn88Eb						me31B
				CG16713,CG43165					Stress response	Tsf1
				CG3604						Tsf3
				IM33						Nos
				IM3						Irc
				IM2						Inos
				IM4						TotC
				IM1						TotA
				IM14						Thor
										Duox Dual oxidase
										nos nanos
									Induced molecules	Jon65Aii
										Jon25Biii
										Jon65Ai
										Jon99Fii
										Jon99Ciii
										Jon99Fi
										CG11842
										Jon99Ci
										Jon99Cii
										CG9649
										CG9631
										Ser7
										CG15046
										CG3505
										CG11841
										CG9733
										CG5909
										CG33109
										Jon74E
										Jon65Aiii
										Hayan
										Spn43Ab,Spn43Ad
										Spn47C
										Spn42Dc,Spn42Dd
										Spn31A
										Spn77Ba
										Spn88Eb
										Spn28Dc
										Spn55B
										CG16713,CG43165
										CG3604
										IM2
										IM23
										IM3
										IM33
										IM14
										IM1
										IM4
