# Supplementary material for: Analysis of immune-related genes during Nora virus infection of Drosophila melanogaster using next generation sequencing
Source: AIMS Microbiol. 2018 Feb 27;4(1):123–39. doi: 10.3934/microbiol.2018.1.123 (PMC5915338; doi:10.3934/microbiol.2018.1.123)
Supplement: Supplementary file 2 [file microbiol-04-01-123-s03.xlsx]

## Sheet: Table S4
	NV+ Day 2 vs Day 10				NV+ Day 2 vs Day 20				NV+ Day 2 vs Day 30				NV- Day 2 vs Day 10				NV- Day 2 vs Day 20				NV- Day 2 vs Day 30			Day 2 NV+ vs NV-					Day 10 NV+ vs NV-				Day 20 NV+ vs NV-				Day 30 NV+ vs NV-
gene_name	log2(fold_change)	p_value		gene_name	log2(fold_change)	p_value		gene_name	log2(fold_change)	p_value		gene_name	log2(fold_change)	p_value		gene_name	log2(fold_change)	p_value		gene_name	log2(fold_change)	p_value		gene_name	log2(fold_change)	p_value		gene_name	log2(fold_change)	p_value		gene_name	log2(fold_change)	p_value		gene_name	log2(fold_change)	p_value
Alp2	3.20277	0.0002		Cp18	5.21431	5e-05		CG10089	3.33587	0.00055		alphagamma-element:CR32865	2.82402	0.00035		CG6403	3.35793	5e-05		Jon66Ci	5.71916	0.01625		Rh5	4.64173	0.00095		CG8560	7.32586	5e-05		CG13084	4.90872	0.0017		Rh2	6.7131	5e-05
Ag5r	-1.01922	0.0004		Cp19	2.36217	5e-05		Alp2	3.33183	0.00015		Os-C	2.71723	0.00015		CG9377	3.12147	0.0006		CG5770	5.22541	0.01525		CG10514	4.46415	5e-05		CG9682	7.09816	0.0012		DIP-delta	4.53393	0.0027		LManV	5.61653	0.0013
Act57B	-1.03802	5e-05		CG3088	2.32473	5e-05		CG4757	3.06361	0.0005		Obp83a	2.19612	0.00025		CG6749	2.86344	5e-05		CG6403	4.33083	5e-05		CG7135	4.43303	0.00085		Jon65Aii	6.67215	5e-05		Toll-6	4.52994	0.00965		CG14075	5.46864	0.00185
Tm2	-1.08466	5e-05		Obp19d	2.31687	5e-05		CG13947	3.05531	5e-05		Cyp4e3	1.78328	5e-05		lush	2.8583	0.00235		CG9377	4.3298	5e-05		CG15096	4.34019	5e-05		mag	6.29723	0.0208		Rh2	4.46645	5e-05		CG8401	5.42389	0.0013
Mlc2	-1.11308	5e-05		CG9676	2.26839	5e-05		Smvt	2.84585	0.0007		CG13947	1.56471	5e-05		CG13731	2.73194	5e-05		CR45054	4.132	5e-05		CG16756	4.3196	5e-05		CG8909	5.92031	5e-05		Vha100-4	4.42537	0.0006		Akh	5.39129	0.0063
CG16826	-1.11789	5e-05		Jon74E	2.17296	5e-05		Jon65Aiii	2.82971	5e-05		Cda9	1.44248	0.0002		CG4757	2.57407	0.0002		Hsp70Bb	4.09065	0.01955		Cp18	4.22332	0.0003		Dh44	5.88147	0.02505		Mip	4.35799	0.00025		Cyp4g1	5.10131	5e-05
Act87E	-1.20387	5e-05		FASN3	2.1411	0.0001		Jon65Aiv	2.81477	5e-05		per	1.44199	5e-05		CG7465	2.55134	0.00265		CG13646	4.03892	0.0029		CG9259	4.16963	0.0001		Rh2	5.83859	0.0001		Lcp65Ag2	4.22499	0.0078		Vha100-4	5.04874	5e-05
FASN1	-1.20853	5e-05		Rh3	2.13738	5e-05		Jon74E	2.70648	5e-05		CG15784	1.34089	5e-05		CG34203	2.45817	0.0024		CG15597	4.00473	0.0044		Jon65Aii	4.09456	0.0007		Fad2	5.7532	5e-05		CG8909	4.18123	5e-05		wrapper	4.96109	0.0002
CG12262	-1.22045	0.0002		CG8343	2.10301	5e-05		CG11672	2.64451	0.0005		Listericin	1.18041	0.0005		CG14820	2.33418	0.0005		CG31041	3.92759	5e-05		psd	4.0083	0.0003		nwk	5.72528	5e-05		Dsk	4.16285	0.0022		Hug	4.85945	0.02415
l(2)efl	-1.28679	0.0002		Nplp2	2.01025	5e-05		CG33109	2.58595	5e-05		CG17571	1.1698	5e-05		CG31041	2.27938	5e-05		CG13078	3.87556	0.02		CG16926	3.90438	5e-05		Vha100-4	5.69032	0.00095		Nrx-1	4.14604	5e-05		Mip	4.85306	5e-05
CG11089,CG31381	-1.29614	5e-05		MtnA	1.94941	5e-05		CG31272	2.49568	0.0006		CG11672	1.10324	0.00035		CG15043	2.27571	0.0002		Toll-9	3.78481	0.0002		LManVI	3.89745	0.00575		Cyp4g1	5.67144	5e-05		CG4409	4.14468	0.01655		dec-1	4.70624	5e-05
Cat	-1.32349	5e-05		CG6409	1.78393	5e-05		CG17633	2.48276	0.00025		Jon65Aii	1.09938	5e-05		CG18173	2.23634	0.00085		CG15043	3.76117	5e-05		CG11892	3.89349	5e-05		Dsk	5.64393	0.01095		Nlg2	4.14356	5e-05		kek3	4.67599	0.00055
Lpin,kermit	-1.33037	5e-05		Jon65Aiii	1.77263	5e-05		CG15406	2.47503	0.0006		tim	1.09054	5e-05		CG4830	2.18373	0.0018		CG32368	3.67921	5e-05		CG2736	3.87505	0.00235		CG14982	5.62842	0.002		CG8129	4.10023	0.01575		Jon65Aii	4.667	5e-05
Tsf1	-1.36957	5e-05		chp	1.72569	0.00015		Obp56d	2.42746	0.00035		CG43673	1.06166	5e-05		CG9150	2.13734	5e-05		CG10910	3.67504	5e-05		Nplp2	3.83378	5e-05		Mdr50	5.61376	0.00035		Odc2	4.08149	0.0208		CG9682	4.61481	5e-05
Vm34Ca	-1.42559	5e-05		Jon25Biii	1.71466	5e-05		CG13428	2.39398	5e-05		vri	1.0346	5e-05		Diedel3	2.12365	0.0002		CG15711	3.5573	5e-05		ppk23	3.81593	0.0059		CG8562	5.5985	5e-05		CG8861	4.08107	0.0003		LManVI	4.6086	5e-05
Mhc	-1.43942	5e-05		tim	1.70915	5e-05		MtnA	2.38307	5e-05		SERCA	-1.00486	5e-05		CG14120	2.10043	5e-05		CG32557	3.48477	5e-05		CR44509	3.80692	0.0006		CG6123	5.54409	0.00015		CG42265	4.07945	0.0002		Fad2	4.54065	5e-05
CG5966	-1.45516	0.0002		Arr2	1.69154	5e-05		lcs	2.32626	5e-05		TpnC41C	-1.03343	5e-05		per	2.04604	5e-05		CG6839	3.47013	5e-05		CG18404	3.77797	0.0051		CG34384	5.51551	5e-05		Jon65Aii	4.07235	5e-05		CG15358	4.53591	0.00515
CG9297	-1.46575	5e-05		Jon65Aiv	1.66709	5e-05		betaTry	2.27474	5e-05		CG6503	-1.04231	5e-05		CG13947	2.03608	5e-05		Cda9	3.46736	5e-05		CG31205	3.76673	0.0002		Cyp4e3	5.50898	0.0001		Pepck	4.06887	5e-05		CG8661	4.53585	0.0066
CG9090	-1.4819	5e-05		Arr1	1.66572	5e-05		ninaE	2.22816	5e-05		CG16926	-1.05262	5e-05		CG7298	2.03277	0.003		CG43207	3.46107	0.02055		Cp16	3.75334	0.0027		CG42265	5.43886	0.00015		CG12502	4.06704	0.00245		Dsk	4.52334	0.0021
zormin	-1.48672	5e-05		CG42704	1.53761	5e-05		Arc1	2.21798	5e-05		retinin	-1.0577	5e-05		Cda9	2.01139	5e-05		CG11671	3.41214	5e-05		Nrx-1	3.73919	0.0004		VGAT	5.43849	0.001		5-HT1A	4.01281	0.0004		CG1545	4.49895	0.0279
Mlc1	-1.50273	5e-05		EbpIII	1.51153	5e-05		yip7	2.20295	5e-05		CG9090	-1.08054	5e-05		CG32483	2.00622	5e-05		CG1946	3.36916	0.0014		thetaTry	3.73399	0.00295		5-HT1A	5.40688	0.0035		2mit	3.99649	0.00535		CG31706	4.4964	5e-05
Prm	-1.50722	5e-05		trp	1.51041	5e-05		Obp19d	2.17838	5e-05		CG10621	-1.11727	5e-05		CG32557	1.98549	0.00045		PGRP-SC1b	3.34774	0.01375		Jon99Fii	3.73241	5e-05		CG34114	5.38611	5e-05		CG15236	3.96299	0.0013		CG6277	4.48948	0.0241
Mur18B	-1.53855	5e-05		CG3857	1.49574	5e-05		CG42705	2.14711	0.0001		Alp2	-1.11931	5e-05		TwdlN	1.98353	0.0003		CG4757	3.29928	5e-05		fusl	3.70929	0.00155		Jon65Ai	5.36491	0.0001		sns	3.95759	0.00025		CG31446	4.48612	5e-05
Yp1	-1.74502	5e-05		CG17108	1.46152	0.00015		CG34330	2.11331	0.00035		CG16772	-1.1598	5e-05		CG7542	1.97607	0.002		CG12057	3.2975	5e-05		CG8665	3.68458	0.00245		CG15236	5.30407	0.00035		CG44837	3.9318	0.01055		Cyp313b1	4.43699	0.00365
Vm26Aa	-1.78384	5e-05		Arc1	1.45288	5e-05		trp	2.09936	5e-05		CG3699	-1.17571	5e-05		CG10910	1.9603	0.0004		CG34203	3.29021	5e-05		CG15155	3.68057	0.0006		CG1090	5.27864	5e-05		dpr17	3.92001	0.00095		CG33296	4.43391	0.01135
GLS	-1.83405	5e-05		alphaTry	1.42412	5e-05		CG34324	2.06747	5e-05		IM2	-1.20307	0.0002		CG9689	1.93561	0.0006		CG3819	3.28405	0.0001		Rh6	3.59669	5e-05		kek2	5.2634	0.0003		NetB	3.89727	5e-05		ltl	4.42205	5e-05
FASN2	-1.88921	0.0002		betaTry	1.41548	5e-05		Epac	2.03938	0.00035		GNBP-like3	-1.23425	0.00055		CG11318	1.9043	0.00335		Vha100-4	3.2767	5e-05		CG16772	3.5183	5e-05		CG32085	5.25671	0.0039		Task6	3.88409	0.0001		CG42265	4.35318	5e-05
Thor	-1.90084	5e-05		Drs	1.35025	5e-05		CG1678	1.99983	5e-05		IM14	-1.26342	5e-05		Obp28a	1.88683	0.0032		CR45361	3.21763	0.0053		CG9451	3.50071	0.0004		Nlg2	5.25561	5e-05		Nplp1	3.88219	5e-05		CG4409	4.33554	0.0015
para	-1.9347	5e-05		yip7	1.34033	5e-05		alphaTry	1.98	5e-05		TpnC47D	-1.31453	5e-05		a10	1.86398	0.0034		CG31446	3.21717	5e-05		CG17633	3.48251	5e-05		CG16904	5.25024	5e-05		CG16926	3.88003	5e-05		dpr15	4.32313	0.0007
ade3	-1.94626	5e-05		ninaC	1.3169	5e-05		Arr2	1.97039	5e-05		Cpr47Ef	-1.31724	0.0001		Mdr50	1.85664	5e-05		Muc68E	3.20201	5e-05		CG10560	3.47787	5e-05		CG8861	5.24303	0.00025		kek3	3.85884	0.00075		Dh44	4.29653	5e-05
CG10570	-2.01848	5e-05		CG18067	1.24398	0.0002		Hsromega	1.95722	5e-05		CG2022	-1.33733	0.0003		CG17571	1.85225	5e-05		CG30088,CG30090	3.2011	0.00195		IM14	3.43224	5e-05		nAChRalpha5	5.23711	5e-05		CG9377	3.85566	0.0043		Nep4	4.28719	5e-05
bru-3	-2.02271	0.00045		Msr-110	1.17661	5e-05		Rh3	1.94815	5e-05		CG15067	-1.38542	5e-05		lz	1.84272	0.0006		CG14120	3.18791	5e-05		CG8562	3.42912	5e-05		yellow-g	5.23526	0.0009		hig	3.85435	5e-05		CG14820	4.28649	0.00045
CG2233	-2.07717	5e-05		trpl	1.17207	5e-05		CG42704	1.93302	5e-05		Obp19c	-1.41227	0.00025		CG3344	1.82017	5e-05		CG34301	3.13395	5e-05		mid	3.42811	0.0034		Ms	5.22806	5e-05		Akh	3.85358	0.0197		Mal-A7	4.24904	5e-05
Yp3	-2.11059	5e-05		CG1678	1.17024	5e-05		CG3088	1.91068	5e-05		FANCI	-1.41715	5e-05		Pebp1	1.80373	5e-05		CG5172	3.11625	0.0072		Rfabg	3.41878	5e-05		CG14535	5.21461	0.0027		CG8560	3.8472	5e-05		CG16854	4.23843	0.0003
DOR	-2.13578	5e-05		CG34324	1.1114	5e-05		Drs	1.85823	5e-05		CG14834	-1.43497	5e-05		CG33926	1.77239	5e-05		CG17570	3.1009	0.00025		CG4734	3.41684	0.0054		CG8129	5.20419	0.02935		CG14989	3.84642	5e-05		Nlg2	4.19637	5e-05
GstT4	-2.18147	0.0003		lcs	1.0822	5e-05		FASN3	1.83213	0.00025		CG10407	-1.44145	0.0001		CG14949	1.77134	5e-05		CG9682	3.09789	5e-05		CG10513	3.38608	5e-05		CG3078	5.2019	5e-05		CG8401	3.83253	0.00105		mag	4.18325	5e-05
CG7470	-2.25046	5e-05		ade2	-1.01475	0.0001		CG3857	1.83038	5e-05		CG8303	-1.4523	5e-05		Peritrophin-15a	1.75652	5e-05		CG17781	3.09337	0.00305		CG31233	3.38565	0.00045		dpr8	5.189	5e-05		nAChRalpha5	3.80434	5e-05		CG12502	4.14251	5e-05
IA-2	-2.28082	5e-05		GLS	-1.03361	0.00025		tim	1.8259	5e-05		CG13299	-1.65528	5e-05		Jon65Aii	1.75344	5e-05		CG42825	3.09293	0.0012		CG12374	3.37873	5e-05		Octbeta1R	5.18707	5e-05		CG5246	3.78528	0.0008		Vml	4.14099	5e-05
Drat	-2.36717	5e-05		Thor	-1.14732	5e-05		CG6409	1.82192	5e-05		yellow-g2	-1.73771	5e-05		Listericin	1.74698	5e-05		CG9689	3.08814	5e-05		CG33511	3.37468	0.0017		CG42750	5.16013	0.0135		beat-IV	3.78492	0.0004		CG8560	4.13518	5e-05
Yp2	-2.48083	5e-05		CG11089,CG31381	-1.21619	5e-05		CG9676	1.78094	5e-05		Scp1	-1.8185	5e-05		CG8560	1.73336	5e-05		CR44874	3.07826	0.0022		CG10226	3.36309	5e-05		Pepck	5.137	5e-05		CG12374	3.76005	5e-05		CG7910	4.12582	5e-05
CR45601	-2.48988	5e-05		Act79B	-1.51049	5e-05		CG9812	1.78077	5e-05		Act79B	-1.82128	5e-05		CG15784	1.73304	5e-05		CG14608	3.05778	5e-05		daw	3.34484	0.0049		CG7910	5.13637	5e-05		Mdr50	3.75842	5e-05		Csas	4.12357	0.00485
Act79B	-2.53803	5e-05		ade3	-1.60377	5e-05		CG5399	1.77452	5e-05		CG43134	-1.90024	5e-05		CG15254	1.70759	0.0038		GstE4	2.98819	0.00135		Cyp6a8	3.34051	0.00035		CG12594	5.0667	0.00055		CG7058	3.75783	0.00255		CG5282	4.11627	5e-05
CG1673	-2.72824	5e-05		CG13868	-1.63404	5e-05		CG1648	1.76764	5e-05		AttC	-1.92123	5e-05		CG6839	1.69951	5e-05		Peritrophin-15a	2.98061	5e-05		CG10553	3.33428	5e-05		TotA	5.05192	5e-05		CG17217,CG31760,ZnT33D	3.73111	0.0033		Ms	4.10792	5e-05
CG5955	-2.80266	0.0004		CG1673	-1.6895	5e-05		CG13323	1.76352	0.00045		Act88F	-1.9249	5e-05		GATAe	1.69553	5e-05		CG32483	2.97275	5e-05		CG13360	3.29788	0.0035		Mip	5.04649	0.0002		beat-Ia	3.72834	0.0077		CG8909	4.10773	5e-05
CG13868	-2.9149	5e-05		CG6910	-1.88041	5e-05		btsz	1.76197	0.0001		yellow-g	-2.01797	0.00015		CG10472	1.68782	5e-05		CG34423,CG34424	2.97071	5e-05		CG15408,CG3285	3.28055	5e-05		Ets65A	5.04489	0.0012		dpr3	3.72176	0.0007		Dscam3	4.06313	5e-05
CG6910	-2.96482	5e-05		Pepck	-2.57677	5e-05		CG15628	1.73726	5e-05		Yp1	-2.06924	5e-05		CG6295	1.68625	0.00075		CG14118	2.9617	0.0019		CG14567	3.2707	0.0007		CG6283	5.03846	0.0168		tey	3.71701	0.0001		CG16904	4.06272	5e-05
CG5958	-3.07724	0.00015		Spat	-2.59413	5e-05		CG15784	1.71639	5e-05		CR45601	-2.07259	5e-05		NPF	1.67705	0.00105		CG14949	2.95049	5e-05		Vml	3.26571	5e-05		thetaTry	5.03038	5e-05		CG31706	3.71397	0.0005		CG33012	4.05284	0.0014
Scp1	-3.18986	5e-05		Scp1	-3.23006	5e-05		CG8343	1.68265	5e-05		Nplp3	-2.17975	5e-05		Jon65Ai	1.67149	5e-05		CG18173	2.92107	5e-05		FASN3	3.25817	5e-05		CG14372	5.02605	0.02455		CG9686	3.70314	5e-05		CG34040	4.04726	0.0001
Hn	-3.19945	0.00015						CG3906	1.65687	5e-05		Yp3	-2.21631	5e-05		CG5773	1.66266	5e-05		Rpt6R	2.92042	0.00845		Npc2g	3.25461	5e-05		MtnB	5.02005	5e-05		CG14820	3.68567	0.00365		mAChR-B	4.04166	5e-05
Fad2	-3.27145	0.00015						CG14125	1.65488	5e-05		CG15721	-2.24715	0.00035		CG9676	1.6546	5e-05		CR44912	2.9182	0.01765		GNBP-like3	3.24973	0.00245		dpr1	5.01949	0.0003		CG9395	3.67954	0.00015		CG7058	4.03446	0.00015
CG7910	-3.42084	5e-05						EbpIII	1.63521	5e-05		Muc12Ea	-2.47648	5e-05		mex1	1.65217	0.0008		cd	2.90905	0.0002		Smvt	3.22258	0.0003		Shawl	5.00112	0.0123		beat-IIIb	3.67146	0.001		twz	4.03296	0.00105
CG7203	-3.49077	0.00025						chp	1.60315	0.00015		CG4000	-2.54532	5e-05		Crz	1.65119	0.00035		Diedel3	2.90684	5e-05		CG3597	3.20566	5e-05		Task6	4.99681	5e-05		dpr18	3.66834	0.00035		CG14608	4.02153	0.0003
CG14245	-3.55048	0.0003						CR31781	1.58966	5e-05		CG1077	-2.57556	0.0003		CG31446	1.64489	0.0038		CG5773	2.89209	5e-05		FASN1	3.18856	5e-05		CG4666	4.9752	5e-05		DIP-gamma	3.66735	0.00055		CG8562	4.01746	5e-05
Spat	-3.68977	5e-05						CG7443	1.53403	0.0001		St4	-2.65817	0.0001		Gr98a	1.6348	0.00035		CG8661	2.87644	0.00255		CG8773	3.18838	0.0009		CG14082	4.96786	0.0064		Lkr	3.66431	0.01115		CG15765	3.99937	5e-05
CG16758	-3.72133	5e-05						Bace	1.52273	5e-05		Cpr49Ae	-2.66488	5e-05		CG31233	1.59892	5e-05		CG5767	2.87437	5e-05		CG7079	3.18421	0.00305		CG34351	4.96748	0.003		CG34384	3.66096	5e-05		Ddr	3.99085	0.0004
Cyp4g1	-3.78113	5e-05						Muc68D	1.49796	5e-05		CG13114	-2.75727	5e-05		CG43740	1.59523	5e-05		CG3344	2.8707	5e-05		CheA75a	3.16282	0.0001		CG42540	4.945	5e-05		SoxN	3.65234	0.00655		CG15254	3.97873	0.00055
Pepck	-4.21661	5e-05						stv	1.47217	5e-05		CG13305	-2.7923	0.0004		CG34232	1.58718	0.00195		CG14205	2.86452	0.003		CG17562	3.13025	0.0025		CG14834	4.94325	5e-05		CG31446	3.64873	0.00195		Jon25Biii	3.97152	5e-05
CG8560	-4.242	5e-05						CG18628	1.44677	5e-05		Yp2	-2.91839	5e-05		CG6409	1.57494	5e-05		Listericin	2.85913	5e-05		CG5162	3.12599	0.0002		CG17341	4.93546	0.0073		alpha-Est2	3.64453	0.0155		CG5895	3.9603	5e-05
Prat2	-4.5009	5e-05						Xrp1	1.44354	5e-05		Cpr100A	-2.93708	0.0005		CG9682	1.57467	5e-05		Jhedup	2.84374	5e-05		Jon25Biii	3.10109	5e-05		CG17217,CG31760,ZnT33D	4.92133	0.00035		Dscam3	3.62695	5e-05		CG34357	3.94967	5e-05
Cp15	-6.21849	0.00015						CG34212	1.43226	5e-05		CG7203	-3.05512	5e-05		toe	1.56076	0.00205		CG14820	2.84356	5e-05		CG1648	3.05572	5e-05		CG7135	4.90507	0.00035		CG5549	3.62453	0.00045		CG9686	3.94798	5e-05
								CG31198	1.42462	0.0005		Acp65Aa	-3.10063	5e-05		CG18493	1.5584	5e-05		exex	2.83164	5e-05		vkg	3.05002	5e-05		CG12531	4.89282	5e-05		Gad1	3.61899	5e-05		CG31233	3.94596	5e-05
								CG10912	1.42221	5e-05		CG5150	-3.13599	0.00015		Jon65Aiii	1.55309	5e-05		Npc1b	2.80462	0.0003		Hml	3.03502	0.00415		Jon25Biii	4.88892	5e-05		CG9766	3.61801	0.01905		Dop1R2	3.94531	5e-05
								CG18067	1.41369	5e-05		CG15570	-3.24325	5e-05		CG6048	1.5454	0.00205		CG11911	2.80127	0.0014		CG5791	3.02112	0.00235		CG16926	4.88568	5e-05		CG13999	3.61187	0.01345		CG15209	3.94368	0.0005
								TpnC73F	1.39959	0.00045		Fcp3C	-3.46653	5e-05		Tsp42Ei	1.54057	5e-05		CG14125	2.79558	5e-05		Cg25C	3.02006	5e-05		CG32506	4.87271	0.0006		CG31140	3.61052	5e-05		CG6123	3.93713	5e-05
								Nplp2	1.39773	0.00035		LManVI	-3.60872	5e-05		Oatp33Ea	1.53928	5e-05		alphagamma-element:CR32865	2.78376	0.00155		CG33301	3.003	0.00065		GluRIB	4.87192	0.0001		Sema-2b	3.60145	0.0005		AstA-R2	3.93478	5e-05
								vri	1.37353	0.00015		Dec1	-4.51036	5e-05		CG17633	1.53461	5e-05		CG42656	2.78041	0.0051		Jon99Ci	2.98955	0.0002		tld	4.86198	5e-05		CG32506	3.60018	0.0083		2mit	3.92986	0.0055
								CG45080	1.36448	5e-05		CG14309	-4.59799	5e-05		uif	1.52979	5e-05		PGRP-SC1a	2.77821	5e-05		CG31097	2.98821	0.00345		CG12402	4.84939	0.0054		CG14024	3.59964	0.0003		CG32726	3.91257	5e-05
								CG10911	1.36207	5e-05		psd	-4.91833	5e-05		ImpL3	1.52713	0.0001		CG31810	2.7773	5e-05		CG5107	2.98466	0.0002		2mit	4.84205	0.0047		CG14274	3.58661	0.0015		Ugt86Dj	3.91128	0.00065
								CG9336	1.36137	5e-05		CG7214	-5.04954	5e-05		Bace	1.52499	5e-05		CG10764	2.76903	0.01975		Obp99c	2.98396	5e-05		beat-Vc	4.84146	0.0005		CG34357	3.57815	0.00025		CG9903	3.90796	0.0158
								Obp57a,Obp57b,Obp57c	1.35388	5e-05		Cp19	-5.58148	5e-05		Mip	1.5172	0.0001		CG6347	2.75124	0.0191		Dec1	2.9819	5e-05		Pdf	4.83904	5e-05		CG34114	3.56361	5e-05		CG10226	3.90129	5e-05
								Msr-110	1.34958	5e-05		Cp15	-6.05942	5e-05		Jon25Biii	1.51231	5e-05		CG10943	2.74822	5e-05		CG11407	2.97957	0.0002		CG10477	4.8338	5e-05		Jon65Ai	3.56202	5e-05		CG6660	3.89589	5e-05
								sls	1.33603	5e-05		Cp18	-6.15723	5e-05		CG8562	1.48812	5e-05		lab	2.74352	0.00015		Alp2	2.97173	0.0005		pros	4.8296	5e-05		CadN2	3.54444	0.00015		CG32206	3.89561	5e-05
								Gs2	1.32653	5e-05		Vm26Aa	-6.47062	5e-05		CG10625	1.48625	5e-05		CG5883	2.73623	0.0081		Odc1	2.96901	0.006		Dscam3	4.82754	5e-05		jeb	3.53936	5e-05		Ptx1	3.89018	5e-05
								Amy-p	1.30546	5e-05		Cp16	-6.71381	0.00025		Kua	1.48233	0.00025		CG31148	2.70532	0.00185		CG3699	2.96223	5e-05		Ac3	4.82345	5e-05		CG16756	3.5333	0.0005		Nplp1	3.85969	5e-05
								ninaC	1.30504	5e-05		Vm34Ca	-8.06028	5e-05		tey	1.48196	0.00195		vanin-like	2.69878	5e-05		CG10680	2.96061	0.001		CG42261	4.82213	0.0048		wrapper	3.52715	0.0068		CG2837	3.85582	0.02265
								CG7378	1.28676	0.00035						CG34330	1.48003	5e-05		FMRFa	2.69186	5e-05		CG11550	2.96051	0.0053		beat-IV	4.8103	0.0001		pros	3.51787	5e-05		CG43737	3.84739	5e-05
								Mp20	1.24913	5e-05						CG11672	1.47841	5e-05		CG13323	2.6862	5e-05		CG15406	2.95919	0.0001		CG43901	4.79211	5e-05		nAChRalpha7	3.51569	5e-05		CG5549	3.84704	5e-05
								CG43897	1.24615	5e-05						Oatp33Eb	1.47236	5e-05		CG31681	2.68382	5e-05		Cyp6w1	2.95271	5e-05		CadN2	4.78724	0.00025		CG14205	3.51265	0.01855		CG8773	3.83071	5e-05
								CG42390	1.24342	5e-05						CG31547	1.47025	5e-05		Jon65Aii	2.67762	5e-05		Scp2	2.91873	0.00035		CG31140	4.77969	5e-05		CG3078	3.50518	0.0011		CG34106,beat-IIIa	3.82258	5e-05
								Ca-alpha1D	1.21595	0.0006						CG14445	1.46773	0.00095		CG8560	2.67495	5e-05		CG7300	2.91513	0.00055		CG34106,beat-IIIa	4.77906	0.0001		CG5282	3.49761	0.00135		CG8028	3.79895	5e-05
								Rfabg	1.21303	0.00065						Hug	1.46642	0.00085		CG34462	2.67178	5e-05		Cp19	2.91497	5e-05		hig	4.77392	5e-05		CG9682	3.49481	5e-05		CG32379	3.79865	0.01355
								CAP,CG12910	1.17996	0.0002						Pph13	1.46142	0.0006		CG11318	2.66706	5e-05		CG6426	2.91276	0.00025		robo3	4.76108	5e-05		phyl	3.49279	0.01935		MsR1	3.79712	5e-05
								CG13124	1.15638	5e-05						hui	1.45836	0.0003		esg	2.65956	0.0021		MFS14	2.90737	0.0008		onecut	4.72382	5e-05		Cyp4e3	3.49128	0.0007		CG13177	3.79562	0.0001
								CG2076,Vago	1.15196	0.0006						Vha100-4	1.45546	0.00025		thetaTry	2.65941	5e-05		CG5867	2.89939	0.0009		CG10804	4.71117	0.00545		CG8654	3.48889	5e-05		Ser6	3.79495	5e-05
								vir-1	1.14258	5e-05						bnl	1.4523	0.00095		ems	2.6577	5e-05		Obp19b	2.87344	0.0003		wrapper	4.69391	0.0028		CG6749	3.4866	0.0002		NimC1	3.78611	5e-05
								Skp2	1.13854	5e-05						mesh	1.44399	5e-05		CG14879	2.65762	0.004		CG6908	2.87147	0.00075		CG13607	4.69046	0.01325		Oatp33Ea	3.48651	0.0002		CG17562	3.78424	5e-05
								RyR	1.13717	5e-05						CG13492	1.4367	5e-05		CG18493	2.64898	5e-05		CG14762	2.87059	5e-05		CG9458	4.6845	5e-05		CG42261	3.47642	0.0012		CG32506	3.77603	0.00035
								sqa	1.12683	5e-05						PGRP-SC2	1.43536	5e-05		Mur29B	2.64656	5e-05		SoxN	2.86199	0.0054		CG15894	4.68437	5e-05		CG14120	3.46921	5e-05		hig	3.77458	5e-05
								Ag5r	1.12077	5e-05						CG18343	1.42734	0.00205		CG3332	2.64455	5e-05		Vm26Ab	2.84002	5e-05		VGlut	4.68301	5e-05		CG6277	3.46545	0.00235		CG12531	3.77162	5e-05
								CG2187	1.10988	0.00015						CG3868	1.42576	5e-05		CG13806	2.64438	0.00115		CR43417	2.83987	0.0042		DIP-gamma	4.6696	0.0003		dpr10	3.46452	0.00135		5-HT1A	3.76446	0.0002
								cora	1.09831	0.00055						CG5646	1.41369	5e-05		Orco	2.64324	0.0002		PGRP-SC2	2.83632	0.00025		haf	4.6695	5e-05		miple1	3.46079	5e-05		Hml	3.76323	5e-05
								CG16826	1.08678	5e-05						Kah	1.40894	5e-05		CG14500	2.64197	5e-05		CG2254	2.83179	0.0012		NPF	4.66193	0.00015		CG43901	3.46058	0.0001		CG10472	3.75345	5e-05
								Amy-d	1.07808	0.0002						Sp1	1.39961	5e-05		NimC1	2.6329	5e-05		Clect27	2.83128	0.00035		SoxN	4.65697	5e-05		CG12531	3.45991	5e-05		CG15236	3.72869	5e-05
								Ect4	1.02808	5e-05						CG9993	1.38967	0.00095		CG10472	2.63117	5e-05		18w	2.82998	0.00035		Dscam4	4.64551	5e-05		Dop1R1	3.45904	0.00025		CG42313	3.72828	5e-05
								CG2233	-1.02092	5e-05						CG8774	1.38721	5e-05		CG13386	2.6293	0.01365		CG31321	2.81665	0.0023		CG34380	4.64243	5e-05		CG31221	3.44667	5e-05		CG30158	3.72675	5e-05
								Yp3	-1.05938	0.00015						CG13579	1.3867	0.00385		Jon65Aiii	2.62891	5e-05		CG14661	2.79939	0.0002		CG42795	4.64086	5e-05		CG42613,CG43732	3.44446	5e-05		CG14372	3.71757	0.0278
								ade2	-1.06806	5e-05						FMRFa	1.38594	0.0001		Ptx1	2.62886	5e-05		IM2	2.79857	0.00035		wry	4.64022	5e-05		CG17341	3.4417	0.00175		vkg	3.71098	5e-05
								Act79B	-1.20491	5e-05						Abd-B	1.38486	0.00175		Obp83b	2.62364	0.00655		CG15067	2.79701	0.00045		Cngl	4.63922	5e-05		CG10384	3.4388	0.0004		CadN2	3.7083	5e-05
								CG13868	-1.26515	5e-05						CG16749	1.37935	5e-05		CR43641	2.61736	0.0084		eloF	2.78266	0.00045		CG14075	4.63918	0.02175		CG43737	3.4323	5e-05		prt	3.69343	0.0021
								Map205	-1.33776	5e-05						CG15431	1.37694	0.00015		ppk	2.61621	0.0002		yellow-e	2.76764	0.00425		CG15765	4.63856	5e-05		CG14853	3.42073	5e-05		ana	3.68225	5e-05
								CG11089,CG31381	-1.33842	5e-05						Trpgamma	1.37678	0.00285		lush	2.60716	0.00065		CG13428	2.76652	5e-05		CG15522	4.63637	0.0226		CG18493	3.41748	0.00135		Elk	3.67559	0.0321
								ade3	-1.65433	5e-05						CG34371	1.37331	5e-05		CG10300	2.60047	0.00215		CG4019	2.74845	5e-05		Sardh	4.63582	0.00095		GluRIB	3.41477	0.0011		NPF	3.67444	5e-05
								CG5966	-1.65974	0.00025						CG10211	1.37131	0.00035		CG18404	2.59385	5e-05		CG33970	2.74416	0.0055		rad	4.6299	5e-05		gogo	3.41348	0.00495		CG31663	3.67117	5e-05
								CG6910	-1.75616	5e-05						stv	1.36155	5e-05		CG31233	2.59002	5e-05		Elal	2.74132	0.0002		AkhR	4.6275	5e-05		wry	3.40672	5e-05		GluRIB	3.66277	5e-05
								Vm34Ca	-1.7976	5e-05						CR44832	1.3586	0.00125		CG9993	2.58582	5e-05		cln3	2.72986	0.00055		CG17193	4.62492	0.00175		CG15765	3.40615	5e-05		Nep3	3.66236	5e-05
								CG1673	-1.83749	5e-05						thetaTry	1.35436	5e-05		GATAe	2.58357	5e-05		Cyp6a18	2.72712	0.00525		eloF	4.6182	5e-05		TotM	3.40137	0.0127		MFS9	3.65909	5e-05
								Pepck	-1.92898	5e-05						CG7881	1.3493	0.00055		CG8562	2.58251	5e-05		CG14309	2.72692	0.00025		Fife	4.61597	5e-05		AkhR	3.40081	5e-05		CG18493	3.65868	5e-05
								dpr6	-2.00535	0.0006						CG43774	1.34895	0.0001		CG17633	2.57809	5e-05		Obp56d	2.70646	0.00015		amon	4.59008	5e-05		CG14535	3.39948	0.00125		CG6723	3.65515	0.00055
								Cp15	-2.57707	5e-05						Gld	1.3453	0.0001		CG5399	2.57501	5e-05		CG8654	2.7045	0.0056		sNPF-R	4.57695	0.0003		CCHa1-R	3.39513	0.00855		CG7881	3.64968	5e-05
								Spat	-2.59738	5e-05						Mur29B	1.33692	5e-05		Gr98a	2.55995	5e-05		CG11878	2.70051	0.00125		CG1695	4.56606	5e-05		rad	3.39417	0.0006		eloF	3.64238	5e-05
								Prat2	-3.62253	0.00045						CG4301	1.33325	0.00035		CG43774	2.54733	5e-05		CG16904	2.69747	5e-05		DAT	4.56469	0.0259		Tsp5D	3.38952	0.01645		fon	3.63643	5e-05
								Scp1	-3.90407	5e-05						axo	1.33028	5e-05		slp2	2.54634	0.0017		CG1468	2.69418	0.0007		CG4734	4.56466	5e-05		CG12858	3.38633	5e-05		CG31810	3.62919	0.0004
																Jon65Aiv	1.32786	5e-05		Myo28B1	2.54359	0.00145		CG9702	2.69414	0.0011		IA-2	4.56315	5e-05		Hs3st-A	3.38179	0.0008		tey	3.62725	5e-05
																Pxn	1.32154	5e-05		CR45343	2.54227	5e-05		epsilonTry	2.6911	0.00165		dpr9	4.56306	5e-05		Cngl	3.38059	5e-05		Crz	3.6251	5e-05
																CG4839	1.32109	0.0035		CG13306	2.5414	5e-05		mag	2.68995	0.0039		CG43737	4.56215	5e-05		CG8773	3.37982	0.0005		CG4721	3.62442	0.0252
																CG8773	1.31988	0.0009		CG6295	2.52171	5e-05		CG9505	2.68094	0.002		Lkr	4.55479	0.01535		CG15571	3.37753	0.0187		beat-Va	3.61675	0.00105
																CG31706	1.31726	0.0014		Mdr50	2.51632	5e-05		SP2353	2.67192	0.00175		CG4467	4.54984	5e-05		CG6123	3.37288	5e-05		CG42613,CG43732	3.60966	5e-05
																CG4393	1.31641	5e-05		CG42675	2.51504	0.015		CG33281	2.67006	0.00365		CG34357	4.54897	5e-05		LManVI	3.37153	0.0018		Cyp6a17	3.60844	0.00055
																Jon99Fii	1.30703	5e-05		AstA-R2	2.50962	5e-05		Mipp1	2.66708	5e-05		CG5246	4.54784	0.0019		dpr4	3.36127	0.0003		sev	3.60491	5e-05
																CG8630	1.30682	0.0011		CG42246	2.50612	5e-05		CG15068	2.66556	0.0008		CG6660	4.5279	0.00105		CG4053	3.35979	0.0162		jdp	3.60374	5e-05
																sr	1.29784	0.0015		CG34330	2.50531	5e-05		CG31272	2.65936	0.0004		CrzR	4.52002	5e-05		Rab26	3.35353	5e-05		repo	3.60269	0.0297
																Capa	1.29737	5e-05		CG31547	2.50488	5e-05		wry	2.6478	0.00205		Hs3st-A	4.51983	0.00015		robo3	3.35194	5e-05		Hs3st-A	3.59593	5e-05
																Dscam3	1.29614	5e-05		Tsp42Ei	2.50377	5e-05		PK1-R	2.64598	0.00465		sNPF	4.48722	5e-05		CG34106,beat-IIIa	3.35096	0.0006		nAChRalpha5	3.59374	5e-05
																Npc2f	1.28654	0.0037		CG10827	2.50047	0.00425		chp	2.64597	5e-05		dpr15	4.483	0.00555		IA-2	3.34143	5e-05		CG5890	3.59166	5e-05
																CG18747	1.28569	0.0031		CG17047	2.49842	0.0003		t	2.63873	0.0008		CG42313	4.48267	5e-05		CG32984	3.33549	0.00245		Btnd	3.5891	0.0001
																CG3604	1.28027	0.0033		Ance-3	2.4982	0.00015		CG9813	2.63737	5e-05		CG34353	4.4763	5e-05		CG8562	3.33536	5e-05		CG42402	3.58835	5e-05
																CG12239	1.27958	5e-05		Oatp33Eb	2.4839	5e-05		CG5890	2.63617	0.0023		CG14234	4.46728	0.0001		CG6024	3.33526	5e-05		Rh50	3.58016	5e-05
																CG34324	1.27887	5e-05		PGRP-SC2	2.4832	5e-05		amon	2.634	0.001		CG31814	4.46238	0.0004		CG42404	3.3333	0.00045		CG44314,Drep3	3.57497	5e-05
																CG4577	1.27724	5e-05		Pxn	2.48176	5e-05		CG3690	2.63354	0.00325		sca	4.46122	0.00345		Ktl	3.33164	5e-05		Cg25C	3.56602	5e-05
																CG8329	1.2677	5e-05		Hand	2.4814	0.0017		PH4alphaEFB	2.63264	0.0004		CG17562	4.45457	5e-05		dpr15	3.33009	0.0058		Dop1R1	3.56041	5e-05
																vanin-like	1.26725	0.0012		Ppn	2.47546	5e-05		CG16749	2.63199	0.00035		nAChRalpha7	4.45147	5e-05		CG4577	3.32959	5e-05		CG32032	3.56012	5e-05
																CG18480	1.26344	0.0017		CG17571	2.47382	5e-05		Fad2	2.6254	5e-05		mAChR-B	4.43641	0.00085		acj6	3.32218	5e-05		CG7166	3.55415	5e-05
																MtnC	1.263	5e-05		CG11672	2.47301	5e-05		IM3	2.61988	0.0001		CG2269	4.43226	5e-05		CG10186	3.31068	5e-05		CG3078	3.55145	5e-05
																CG43673	1.26207	0.0002		CG17999	2.46428	5e-05		retinin	2.61654	5e-05		miple1	4.43091	5e-05		PVRAP	3.30996	0.00065		CG12057	3.55004	0.0001
																CG2121	1.25045	0.0001		NetA	2.4641	5e-05		Ndae1	2.60988	0.0019		Obp19c	4.41991	5e-05		Dscam2	3.3071	5e-05		Pvf3	3.54855	0.0001
																CG1143	1.24936	0.00165		CG42335	2.45941	5e-05		CG17475	2.6074	0.00065		CG30047	4.41733	5e-05		CG6154	3.30373	0.001		Ugt86Dh	3.53633	5e-05
																dpy	1.24412	5e-05		CR45251	2.45097	0.0002		CG15661	2.60694	0.0013		Bili	4.41692	5e-05		CG4467	3.30275	5e-05		Ac3	3.53418	5e-05
																CG13704	1.23903	5e-05		CG6409	2.45014	5e-05		Dbi	2.60574	5e-05		CG4678	4.41663	0.002		Ac3	3.30055	5e-05		CG43630	3.53136	0.0261
																Kr-h1	1.22634	5e-05		dysf	2.4448	5e-05		Cyp6a21	2.5991	0.0059		Dop1R1	4.41643	0.0002		CG32032	3.30005	0.0007		CG17341	3.53003	0.0002
																Socs36E	1.22337	5e-05		byn	2.44329	5e-05		CG5687	2.59668	0.0001		Pvf3	4.41313	5e-05		mAChR-A	3.29616	0.0001		wry	3.5298	5e-05
																CG34176	1.22266	0.0025		Tsp42Ec	2.44082	5e-05		CG42235	2.59556	0.0001		gprs	4.40478	5e-05		CG15894	3.29544	0.00015		CR43259	3.52572	0.0026
																yip7	1.22064	5e-05		NtR	2.43832	5e-05		CG8909	2.59078	0.00055		CG31778	4.40297	0.0001		Toll-7	3.29359	0.002		CG18609	3.52043	0.0029
																CG9626	1.22035	5e-05		CR42839	2.43714	5e-05		CG31104	2.59042	0.0021		CG7708	4.40293	5e-05		CG4341	3.29238	5e-05		AANATL2	3.5203	0.0093
																CG18404	1.22007	0.00085		axo	2.43381	5e-05		CG15201	2.5791	0.00155		zetaTry	4.40122	5e-05		CG15537	3.28844	0.00025		AstC	3.51667	5e-05
																vri	1.21947	5e-05		CG10912	2.4246	5e-05		CG32483	2.5728	0.0023		vvl	4.39851	5e-05		scrt	3.2882	5e-05		CG17633	3.51518	5e-05
																CG13321	1.21934	5e-05		CG6277	2.42094	5e-05		vvl	2.5694	0.00045		CG31266	4.39663	5e-05		Ets65A	3.27175	0.00145		Gycbeta100B	3.51508	0.00105
																stumps	1.21276	5e-05		CG8773	2.41741	5e-05		CG12858	2.56615	0.00065		CG3104	4.39506	5e-05		Fife	3.26371	0.0154		CG13607	3.50852	0.00115
																Sp212	1.21006	0.00205		nAChRbeta3	2.41064	5e-05		CG15293	2.56139	5e-05		CG14853	4.38949	5e-05		beat-IIa	3.26199	0.0002		CG34384	3.50818	5e-05
																Cp18	1.20405	5e-05		CG15254	2.41039	5e-05		CG1213	2.55853	5e-05		CG12950	4.38659	5e-05		Csas	3.26068	0.0223		Mdr50	3.50455	5e-05
																Ppn	1.19429	5e-05		ana	2.40969	5e-05		CG4467	2.54985	0.00035		CG33012	4.38507	0.01105		dpr11	3.25878	0.00045		PVRAP	3.50084	0.0002
																MtnA	1.19404	5e-05		CG11353	2.4041	5e-05		CG15765	2.54574	0.0057		Nrx-1	4.38401	5e-05		dpr14	3.25588	0.00065		CG16732	3.50002	0.00145
																Orcokinin	1.19138	0.0003		PK2-R2	2.39603	0.0002		fon	2.54261	5e-05		nAChRalpha1	4.38395	5e-05		Ugt86Dj	3.25535	0.00655		CG15537	3.49865	5e-05
																CG6184	1.18852	0.0003		Kah	2.39408	5e-05		CG8560	2.53521	5e-05		CG30419	4.37923	0.0035		fne	3.25308	5e-05		CG5770	3.49783	0.00025
																CG13084	1.1885	0.0019		E5	2.3929	5e-05		CG10472	2.533	5e-05		CG5549	4.37076	5e-05		VGAT	3.24593	0.0006		Jon65Ai	3.49306	5e-05
																CG8620	1.18786	0.003		CR44347	2.3888	0.0086		Rbp	2.52881	0.0011		unc-13-4A	4.37017	5e-05		CG42313	3.24447	0.0006		lab	3.49047	0.0003
																CG12974	1.18608	0.00025		mesh	2.37749	5e-05		DAT	2.52761	0.00615		CG30043	4.36538	5e-05		CG8665	3.24388	0.00055		CG8093	3.48566	5e-05
																NAAT1	1.18539	5e-05		vg	2.37391	5e-05		CG1979,Sodh-1	2.51564	5e-05		CG14989	4.36402	5e-05		Dscam4	3.23752	0.0001		Ktl	3.48503	5e-05
																CG44250,CG44251	1.1844	5e-05		CG31259	2.36718	0.00025		stl	2.51117	0.00095		CG14528	4.35741	0.0242		tok	3.23343	5e-05		CG18585,CG7025	3.48292	0.01875
																Ptx1	1.18305	0.0016		CG13492	2.36482	5e-05		CG4847	2.51071	0.0007		CG15270	4.35733	5e-05		CG14075	3.23313	0.00585		IA-2	3.47978	5e-05
																CG17636	1.18171	0.00105		CG17224	2.35849	5e-05		Tret1-1	2.50694	0.00015		beat-IIa	4.34855	5e-05		Mid1	3.23047	5e-05		Mdr65	3.4754	5e-05
																CG5399	1.17662	5e-05		Jon65Ai	2.35655	5e-05		CG17560	2.502	5e-05		CG32444	4.34264	5e-05		Gycbeta100B	3.22363	0.00265		Task6	3.47374	5e-05
																CG5767	1.17619	5e-05		slp1	2.35591	0.0001		Cyt-b5-r	2.50055	5e-05		Nplp1	4.34257	5e-05		amon	3.22143	5e-05		Ugt37b1	3.47273	0.00235
																Arc1	1.1747	5e-05		Hml	2.35261	5e-05		hig	2.49601	0.00295		Mal-B1	4.33653	0.0001		CG2269	3.22092	5e-05		CG42750	3.46152	0.0252
																CG6006	1.17113	0.0002		CG13905	2.34997	5e-05		CG9812	2.48398	5e-05		dpr4	4.33296	5e-05		Nep4	3.21747	0.0001		Fife	3.46129	5e-05
																CG10126	1.16454	5e-05		NPF	2.3432	5e-05		nemy	2.48397	0.0025		Elk	4.32874	0.00045		CG31814	3.21631	0.0007		pros	3.45382	5e-05
																jbug	1.16261	5e-05		Mmp1	2.33522	0.00455		IM4	2.47916	5e-05		CG31221	4.32114	5e-05		sNPF	3.20541	5e-05		CG32052,Ilp1	3.45347	0.00865
																scaf	1.15665	5e-05		CG17636	2.32561	5e-05		CG10345	2.4766	0.0005		mAChR-A	4.31599	5e-05		mag	3.20526	0.0001		Idgf5	3.44694	0.0001
																CG31198	1.15632	5e-05		CG14445	2.32296	5e-05		fkh	2.47544	0.0043		qtc	4.31149	5e-05		Ugt86Dh	3.20521	0.0007		CG12858	3.44634	5e-05
																wgn	1.15237	5e-05		CG34232	2.32166	5e-05		Cpr49Ab	2.47337	0.0012		CG10472	4.30755	5e-05		CG3253	3.20506	0.0128		CG15065	3.44566	5e-05
																fkh	1.15163	5e-05		CG30049	2.32016	0.0032		Egfr	2.47286	0.0003		CG4577	4.30703	5e-05		Mdr65	3.20474	0.0001		CG34393	3.43969	0.0001
																CG14125	1.14597	5e-05		CG5895	2.31993	5e-05		CG31267	2.47221	0.0015		CG12858	4.29576	5e-05		CG17633	3.20316	5e-05		CG15803	3.43769	5e-05
																CG32694	1.14584	5e-05		CG15649	2.31931	0.00275		Appl	2.47125	5e-05		CG1979,Sodh-1	4.29388	5e-05		CG5321	3.20259	0.0003		NimC2	3.43172	0.00435
																CG30069	1.14473	5e-05		Pebp1	2.31824	5e-05		CG2145	2.46533	0.0038		CG17364	4.29054	5e-05		CG32432	3.19734	0.00565		Jon99Fii	3.43026	5e-05
																h	1.14292	5e-05		CG43673	2.31719	5e-05		CG14439	2.46476	0.0043		fas	4.29047	0.0002		MsR2	3.1968	0.01135		CG9458	3.42965	5e-05
																CG33109	1.14262	5e-05		CG31706	2.31444	5e-05		Ser7	2.46474	0.0014		CG31267	4.28502	5e-05		CG32547	3.19632	0.0003		Cyp4g15	3.42262	5e-05
																lcs	1.13588	5e-05		CG33109	2.31108	5e-05		7B2	2.46357	0.0001		CG12826	4.2843	0.00015		CG34370	3.19292	0.00085		NimB5	3.42108	5e-05
																Tsp42Ec	1.12954	5e-05		Cyp313a3	2.3101	0.0001		CG15894	2.46254	0.00605		CG8401	4.28248	0.0003		CG33310,GABA-B-R1	3.18376	5e-05		Ag5r2	3.41222	5e-05
																tnc	1.12599	0.00255		CG4459	2.30694	0.00025		ChAT,VAChT	2.46028	5e-05		na	4.27838	5e-05		CG4587	3.18299	5e-05		pdm3	3.40771	5e-05
																CG15201	1.12304	5e-05		CG12974	2.30287	5e-05		Ets98B	2.45496	0.0012		sns	4.27568	5e-05		CG30043	3.18264	0.0006		CG14989	3.40291	5e-05
																Dscam4	1.11957	0.0002		pgant4	2.29624	5e-05		CG11889,CG11891	2.45475	0.0008		Cdk5alpha	4.26877	5e-05		Nlg3	3.18095	0.0003		Zip71B	3.40161	0.00135
																Whamy	1.1193	0.00065		CG34236	2.29554	0.0003		CG31343	2.45225	5e-05		Gr39a	4.26217	0.00385		dpr1	3.1806	0.0002		CG9509	3.40053	0.01125
																CG5010	1.11773	5e-05		CG34227	2.29441	5e-05		CG7203	2.4505	0.00025		Gad1	4.26081	5e-05		Nckx30C	3.17654	5e-05		Ptr	3.3985	5e-05
																Spn47C	1.11731	0.00145		CG15127	2.2871	0.0023		CG6503	2.44749	5e-05		CG18301,Lip4	4.25649	5e-05		kek2	3.16667	0.00105		DAT	3.39408	5e-05
																TrissinR	1.11643	0.0029		CR44526	2.28624	0.0185		Cpr65Au	2.44462	0.0008		ChAT,VAChT	4.25111	5e-05		fas	3.16146	0.00205		CG10804	3.39275	0.0232
																jeb	1.11561	0.0004		Jon65Aiv	2.28577	5e-05		Vm26Aa	2.44331	5e-05		mtt	4.24964	0.0163		salt	3.15993	0.0018		sNPF	3.38266	5e-05
																Cyp4g15	1.11211	0.00265		CG8834	2.28485	5e-05		PsGEF	2.44098	0.00085		dpr19	4.24227	5e-05		ChAT,VAChT	3.15675	5e-05		Odc2	3.38074	0.0004
																CG3906	1.11068	5e-05		Wnt2	2.28407	5e-05		inaC	2.4393	5e-05		CG8028	4.24105	5e-05		na	3.14645	5e-05		CG44037,svp	3.37942	5e-05
																alphaTry	1.10922	5e-05		uif	2.27948	5e-05		ct	2.43614	0.0016		Cow	4.23686	5e-05		CG31233	3.14002	5e-05		CG31140	3.37722	5e-05
																CG42390	1.10511	5e-05		Jon44E	2.27101	0.02105		Nplp1	2.43439	0.002		CG43795	4.22986	5e-05		CG43795	3.13984	0.00115		CG8299	3.37586	0.01125
																CG7164,Uro	1.10149	0.0009		CG15423	2.26456	5e-05		Oatp58Dc	2.43298	0.0003		CanB	4.228	5e-05		CG13995	3.13634	0.00045		dpr8	3.3747	5e-05
																sNPF	1.10013	0.0001		CG9903	2.25694	0.0017		CG5171	2.4309	0.0035		CG10186	4.22124	5e-05		CG15255	3.13541	5e-05		CG2772	3.37297	5e-05
																CG9686	1.09726	5e-05		CG7164,Uro	2.25667	5e-05		CG31288	2.42849	0.00255		CG42594	4.21169	5e-05		VGlut	3.13415	5e-05		CG4577	3.37204	5e-05
																TrpA1	1.09721	0.00275		MtnA	2.25424	5e-05		Orct	2.42603	0.00445		CG42339	4.2115	0.0001		Cyp6a17	3.1318	0.0031		beat-IV	3.36828	5e-05
																CG15406	1.09522	5e-05		Cyp4d1	2.25231	5e-05		CG14606	2.425	0.00105		CG14669	4.20484	5e-05		mAChR-B	3.13127	0.01335		CG14607	3.36386	0.00045
																tim	1.09313	5e-05		Smyd4	2.25099	5e-05		CG34284	2.42311	0.0012		FASN2	4.20329	5e-05		CG14234	3.1264	0.00065		CG7135	3.35856	5e-05
																Jon99Ciii	1.09271	5e-05		CG10405	2.24731	0.00135		CG13003	2.42245	0.0014		Oat	4.20263	5e-05		fon	3.12591	5e-05		Jon99Ciii	3.35643	5e-05
																CG3332	1.08864	0.0013		CG31821	2.24517	5e-05		CG2233	2.42142	5e-05		Rh6	4.19534	5e-05		CG30116	3.12519	5e-05		ChAT,VAChT	3.35623	5e-05
																GstO3	1.08763	0.0001		CG15784	2.24394	5e-05		CG7084	2.42113	0.0002		sif	4.18716	5e-05		dpr12	3.12358	5e-05		FASN2	3.3554	5e-05
																CG11686	1.08741	0.00025		CG9626	2.24051	5e-05		eya	2.42084	0.0016		Nlg3	4.18657	5e-05		Dgk	3.12207	0.00555		Ppn	3.35022	5e-05
																Tsp42Ed	1.08731	5e-05		btd	2.23684	0.0001		CG9498	2.41557	0.0003		phyl	4.18395	0.00385		CG32483	3.11891	0.0001		CG15894	3.34806	5e-05
																Jon99Cii	1.08518	5e-05		CG4839	2.23613	5e-05		CG9928	2.40591	0.00245		stan	4.17734	5e-05		CG12605	3.10942	5e-05		CG13492	3.34364	5e-05
																frac	1.08388	0.00285		Cyp318a1	2.2332	0.0017		SPARC	2.4053	5e-05		vkg	4.17632	5e-05		CG3344	3.10863	5e-05		CG6403	3.34337	0.00015
																CG3088	1.0823	5e-05		CG6048	2.22889	5e-05		frma	2.40345	0.0019		Ddr	4.17565	0.0015		CG33282	3.10754	0.00155		CG32547	3.34263	5e-05
																Obp56d	1.08025	5e-05		CR44809	2.22713	0.01265		nrv3	2.3994	5e-05		stnA,stnB	4.17152	5e-05		CG2993	3.10347	5e-05		CG9459	3.33656	0.0004
																CG9394	1.07894	0.0003		hui	2.22452	5e-05		onecut	2.396	0.00095		CG31706	4.17035	5e-05		CG31265,CG31269	3.101	0.0009		CG2269	3.33557	5e-05
																CG42817	1.07755	5e-05		CR42794	2.22445	0.0029		CG42369	2.39465	0.0001		RSG7	4.16679	5e-05		CG34113	3.10015	0.0014		CG9395	3.32444	5e-05
																CG7829	1.07609	5e-05		Tdc1	2.2242	0.00935		ninaC	2.39045	5e-05		esn	4.16668	0.0014		Prat2	3.09866	5e-05		CG34114	3.32411	5e-05
																CG13905	1.07295	0.00145		Gld	2.22321	5e-05		Ef1alpha100E	2.39006	5e-05		Ent3	4.16153	0.02415		Btnd	3.09404	0.0168		CG1315	3.32347	0.00165
																CG10650	1.07162	0.00055		Jon25Biii	2.22297	5e-05		Dscam2	2.38562	0.0014		Nlg4	4.1609	5e-05		Cbp53E	3.08897	5e-05		CG1402	3.32286	5e-05
																Msr-110	1.07021	5e-05		CG10000	2.21987	0.0012		CG31769	2.38432	0.00085		CG10096,CG10097	4.15985	0.0011		nAChRbeta2	3.08212	0.0012		CG8861	3.32259	5e-05
																ine	1.06934	0.00195		eIF4E-6	2.21711	0.00745		Ubx	2.38164	0.00505		CG17633	4.15882	5e-05		CG16854	3.08067	0.00175		DIP-theta	3.31991	0.00015
																Cpr67B	1.06911	5e-05		CG8028	2.21604	5e-05		CCHa2	2.37883	0.00515		Dscam2	4.15545	5e-05		CG34356	3.07535	0.01795		CG10186	3.31932	5e-05
																CG8008	1.06834	0.0003		CG15065	2.21313	5e-05		scaf	2.37369	0.0044		retinin	4.15048	5e-05		TkR99D	3.07187	0.0071		CG32187	3.3193	0.005
																CG5612	1.06616	0.00035		Obp56e	2.21279	5e-05		dpr12	2.3729	0.00145		Mid1	4.14807	5e-05		Sln	3.07093	0.00015		CG43207	3.31909	0.0257
																HP1D3csd,Mec2	1.06507	0.0005		Spn47C	2.20921	5e-05		CG31140	2.37217	0.0012		CG32683	4.14803	0.00035		Dh44	3.07075	0.0014		CG15082	3.30855	0.00085
																IA-2	1.06397	5e-05		CG9702	2.20461	5e-05		Gbs-76A	2.37051	0.00075		Dr	4.14413	0.0004		Ser6	3.06887	0.0029		dpr20	3.3048	5e-05
																CG42249	1.06029	0.00025		CR44442	2.20393	0.00095		CG42540	2.3701	0.002		fat-spondin	4.13826	0.028		Ugt37b1	3.06377	0.02025		Sytalpha	3.30322	0.00065
																GstD9	1.05854	0.00275		Oatp33Ea	2.20378	5e-05		CG15202	2.36635	0.00585		CG12605	4.13494	5e-05		CG12484	3.06351	5e-05		CG32683	3.30206	5e-05
																nkd	1.05727	0.0017		CG31463	2.20143	0.00925		cpx	2.36114	5e-05		CG32191	4.1337	5e-05		sif	3.06025	5e-05		5-HT1B	3.30143	0.004
																CG31343	1.05619	5e-05		tey	2.20093	5e-05		Inx7	2.36059	0.003		CG6184	4.12438	5e-05		Nep3	3.05709	5e-05		CG5791	3.29886	5e-05
																Xrp1	1.05216	5e-05		knrl	2.20085	5e-05		CG7882	2.35903	0.0001		CG13248	4.12251	0.0244		CG11318	3.05362	0.01075		Npc2f	3.29395	5e-05
																CG31869	1.04777	0.0003		CG14963	2.19978	0.01415		tj	2.35795	0.00015		Jon99Fii	4.11935	5e-05		Octbeta1R	3.05346	0.0002		CG14982	3.28976	5e-05
																CG8785	1.04714	0.00145		CG34324	2.19824	5e-05		CG34166	2.35602	0.004		dpr12	4.11758	5e-05		CG13305	3.05305	0.00865		CG4666	3.28962	5e-05
																CG17224	1.04536	0.00315		iab-8	2.19783	5e-05		CG11319	2.3553	0.00205		Gycalpha99B	4.11222	0.02845		CG32444	3.05027	5e-05		AkhR	3.28412	5e-05
																CG30015	1.0441	5e-05		Kua	2.1978	5e-05		CG10186	2.35493	5e-05		CG8654	4.10625	5e-05		Trpgamma	3.04992	0.004		CG34208	3.28372	5e-05
																Proc	1.04356	0.00015		Cyp4g15	2.18969	5e-05		Obp56a	2.35185	0.0022		CG42613,CG43732	4.10022	5e-05		CG3822	3.03413	0.0012		unc-13-4A	3.28319	5e-05
																Jon74E	1.03804	5e-05		CG16732	2.18823	0.0005		CG17124	2.34387	0.00035		CG5895	4.09913	0.00015		Ptx1	3.03409	5e-05		CG9993	3.28039	5e-05
																CG31265,CG31269	1.03676	0.0014		Smvt	2.18616	5e-05		CG12239	2.34225	5e-05		jeb	4.09841	5e-05		nAChRalpha6	3.03335	5e-05		gprs	3.27827	5e-05
																CG32633	1.03616	0.00165		CG8774	2.18525	5e-05		CG9119	2.342	5e-05		CG15630	4.09821	5e-05		CG4259	3.03252	0.00415		CG9505	3.27767	5e-05
																sog	1.02676	0.0007		CG1143	2.18264	5e-05		CG11395	2.33672	0.00145		eys	4.09506	0.0286		CG10226	3.03097	5e-05		VGAT	3.2754	5e-05
																bark	1.02141	0.00055		vri	2.18007	5e-05		caix	2.33079	0.0014		ltl	4.09382	5e-05		Ca-alpha1T	3.02867	5e-05		NetA	3.27392	0.00015
																Gli	1.01418	0.00085		CG34453	2.17587	0.01605		Gad1	2.32912	5e-05		Prat2	4.09138	5e-05		CG15760	3.0263	0.0001		CG4950	3.27295	5e-05
																Spn55B	1.01418	0.00055		CG18480	2.17005	5e-05		bru-2	2.32666	0.00605		olf413	4.08735	5e-05		DAT	3.02064	0.0074		Mal-A3	3.27172	5e-05
																CG14186	1.01345	5e-05		CG31086,CG31323	2.16459	0.00125		CG15279	2.32518	0.0058		para	4.0842	5e-05		Ddr	3.00676	0.0008		CG5778	3.27011	5e-05
																CG15423	1.01317	0.0022		LysP	2.16161	0.00015		br	2.32468	0.00185		CG3999	4.0836	0.00035		CG34353	3.00244	0.0002		CG17571	3.26156	5e-05
																Ude	1.01207	0.00185		CG31823	2.16121	0.0015		CG2681	2.3241	0.00205		Jon99Ciii	4.06923	5e-05		Frq1	2.999	5e-05		CG10384	3.25905	5e-05
																CG1124	1.00627	0.0004		Skeletor	2.15706	5e-05		CR45601	2.32405	0.0002		CG8641	4.06424	0.01105		Syt12,dmrt11E	2.99844	0.0002		Cyp312a1	3.25531	0.0002
																CG10912	1.00533	0.0001		CG13116	2.15585	0.0178		noc	2.32329	0.00405		CG9395	4.06133	5e-05		pog	2.99778	5e-05		dpr9	3.25425	5e-05
																CG9743	1.00385	0.0005		Npc2f	2.15407	5e-05		Cyp6a20	2.32163	0.00065		CG16756	4.05461	5e-05		CG7708	2.99488	5e-05		miple1	3.25351	5e-05
																sick	1.00383	0.0001		dar1	2.15262	5e-05		Tequila	2.32068	0.0014		Ace	4.05278	5e-05		CG18003	2.99433	5e-05		amon	3.25191	5e-05
																CG8834	1.00058	0.0035		Osi14	2.15129	5e-05		zetaTry	2.31708	0.00385		beat-IIb	4.04559	0.00065		v	2.99413	0.00045		CG33310,GABA-B-R1	3.25059	5e-05
																RhoL	1.00047	0.0002		CG8299	2.1499	0.0066		Ggamma30A	2.31661	5e-05		CG4587	4.04355	5e-05		CG10472	2.99149	5e-05		NtR	3.24959	5e-05
																Nup358	-1.00064	5e-05		CG3868	2.1427	5e-05		Jon99Cii	2.3157	5e-05		Jhedup	4.04322	0.00105		CG6723	2.99052	0.00715		CG5999	3.24792	0.00065
																Parp	-1.00251	5e-05		mex1	2.13825	5e-05		CG4587	2.31416	0.0014		Dop2R	4.04316	5e-05		tutl	2.99012	5e-05		Dscam4	3.24703	5e-05
																RecQ4	-1.00963	5e-05		dila	2.13673	0.00035		CG31198	2.31369	5e-05		fne	4.04099	5e-05		Tps1	2.98865	5e-05		Dgk	3.24653	0.00035
																Mtor	-1.0107	5e-05		Cyp312a1	2.13413	0.0001		CG10562	2.30472	0.0034		FASN1	4.03951	5e-05		Shaw	2.98795	5e-05		Cyp9b1	3.24598	0.00015
																dhd	-1.01817	5e-05		Oseg2	2.13134	5e-05		Cbp53E	2.30376	0.0015		Rh5	4.03771	5e-05		Cyp4g15	2.98735	0.0001		CG10827	3.24403	0.00245
																Nup154	-1.0343	5e-05		CG15422	2.12928	5e-05		CG31266	2.30321	0.0019		CG32547	4.03671	0.00045		vkg	2.98548	5e-05		CG30043	3.24204	5e-05
																ana3	-1.0431	5e-05		TyrRII	2.12814	5e-05		CG17571	2.29615	0.0032		CG31265,CG31269	4.03535	5e-05		CG34351	2.98133	0.00765		CG42404	3.23776	5e-05
																Unr	-1.04848	5e-05		CG14457	2.12639	5e-05		Ugt58Fa	2.28913	0.00455		scrt	4.03258	5e-05		CG42540	2.98002	5e-05		dpr4	3.23607	5e-05
																CG42232	-1.09041	5e-05		CG11289	2.12579	0.01745		na	2.28753	0.0015		CG45002	4.02234	5e-05		CG11236	2.97442	0.0028		CG14834	3.23398	0.0005
																TpnC41C	-1.09453	5e-05		Ets21C	2.12233	0.0032		Cyp4p1	2.2856	0.0036		cpx	4.02217	5e-05		CG9368	2.97411	0.0005		Diedel3	3.23256	5e-05
																CG9135	-1.09879	5e-05		CG1304	2.11709	0.00635		Ppa	2.28442	0.00155		fusl	4.01919	5e-05		daw	2.97062	0.0001		beat-IIIb	3.22673	5e-05
																Spc105R	-1.11449	5e-05		CG4301	2.11671	5e-05		CG31221	2.27997	5e-05		Con	4.01313	5e-05		dpr8	2.97058	0.00065		CG7708	3.22589	5e-05
																SERCA	-1.12192	5e-05		NAAT1	2.11623	5e-05		CG5945	2.27859	5e-05		salm	4.01014	0.00035		nAChRalpha2	2.97035	0.00095		CG6834	3.22333	5e-05
																Ance-4	-1.13247	0.00235		CG31198	2.11473	5e-05		CG4716	2.27539	5e-05		CG5282	4.00798	0.0001		CG43707	2.96809	0.00125		rad	3.22149	5e-05
																Vm26Ab	-1.23071	0.0003		CG5246	2.11019	5e-05		Nha1	2.27408	0.0039		Tsp47F	4.00667	0.0296		dpr9	2.9675	5e-05		SPARC	3.2152	5e-05
																Claspin	-1.2526	5e-05		dpp	2.10798	5e-05		Oat	2.27402	5e-05		CG10362	4.0035	5e-05		CG14982	2.96114	0.001		luna	3.21422	5e-05
																CG17018	-1.37289	5e-05		Sp212	2.10564	5e-05		Peritrophin-15a	2.27389	0.0016		Ekar	4.00133	5e-05		CG14669	2.96015	0.00045		DIP-gamma	3.21137	5e-05
																CG15570	-1.40665	0.0022		sog	2.10514	5e-05		cpo	2.273	5e-05		Sema-2b	3.99794	5e-05		CG34354	2.95919	5e-05		Mdr49	3.20939	5e-05
																cmet	-1.43677	5e-05		Tsp2A	2.10478	0.00275		CG34330	2.27002	0.00015		CCKLR-17D3	3.99639	0.0025		CG13579	2.95705	0.00195		CG34353	3.20414	5e-05
																FANCI	-1.45406	5e-05		CR44990	2.10391	0.0046		Cpr47Ef	2.26928	0.0028		klu	3.99139	5e-05		stnA,stnB	2.95428	5e-05		CG17350	3.20104	5e-05
																Vm26Aa	-1.64916	5e-05		Doc1	2.1023	0.00135		ci	2.26597	0.004		Btnd	3.99001	0.0109		CG12851	2.94991	5e-05		CG14017,GluRIIA	3.20023	5e-05
																Yp1	-1.65085	5e-05		CR44832	2.10061	5e-05		Gbeta76C	2.264	5e-05		Dop1R2	3.98861	5e-05		CG10132	2.9398	0.01115		Pxn	3.19991	5e-05
																Yp3	-1.66827	5e-05		CG6462	2.09758	0.02165		MtnC	2.26236	0.0002		CG14024	3.98411	0.0002		Gr39a	2.9386	0.0182		robo3	3.19886	5e-05
																retinin	-1.681	5e-05		Kaz-m1	2.09557	5e-05		Syt1	2.25867	5e-05		CG1402	3.98284	0.00045		beat-Vb	2.93769	0.0011		slp2	3.19629	0.00255
																CR45601	-1.7138	5e-05		ara	2.09355	0.00015		Eaat1	2.25833	5e-05		kek4	3.97216	0.0004		RSG7	2.93719	5e-05		CG34113	3.1946	5e-05
																Act79B	-1.77202	5e-05		CG4781	2.0931	5e-05		Ca-alpha1T	2.25762	5e-05		Gr2a,futsch	3.97021	5e-05		Gycalpha99B	2.93687	0.0033		CG14853	3.19388	5e-05
																CG13299	-1.89822	5e-05		CG34452	2.09305	0.0146		rdhB	2.25403	0.0027		CG30158	3.96818	5e-05		CG10799	2.933	0.0001		fat-spondin	3.19199	0.0038
																CG11381	-1.95093	0.00105		CG5646	2.09032	5e-05		CG5758	2.25363	0.00055		CG34113	3.96803	5e-05		CG4766	2.93279	0.00225		Gad1	3.18965	5e-05
																Cpr100A	-1.98033	0.00315		Abd-B	2.0885	5e-05		Drsl5	2.25232	0.00475		Rab3	3.9664	5e-05		gprs	2.92921	0.00055		tok	3.18856	5e-05
																Yp2	-2.04429	5e-05		ss	2.08577	0.0003		Npc2b	2.24826	0.00075		brp	3.965	5e-05		Jon25Biii	2.92682	5e-05		CG16743	3.18567	5e-05
																Dec1	-2.05969	5e-05		CG34215	2.08362	0.0055		CG9990	2.24822	5e-05		CG17560	3.96496	5e-05		CG11221	2.92517	0.00105		CG13579	3.18075	0.0002
																psd	-2.24479	0.00015		CG15201	2.08252	5e-05		AdamTS-A	2.24693	0.0013		CG32052,Ilp1	3.964	0.00515		CG34380	2.92244	0.0001		CG11319	3.1797	5e-05
																Vm34Ca	-2.30419	5e-05		trh	2.08198	5e-05		Tsp29Fa	2.24488	0.00575		CG43348	3.9635	0.0009		haf	2.92232	0.00585		CG5246	3.17706	5e-05
																CR43250	-2.3796	0.00145		CG3739	2.0799	0.0011		CG42613,CG43732	2.24466	5e-05		Syt12,dmrt11E	3.96301	5e-05		olf413	2.92206	5e-05		CG42540	3.17704	5e-05
																Cpr49Ae	-2.46003	5e-05		Tsp42Ed	2.07917	5e-05		Tsp42Ej,Tsp42Ek	2.24181	5e-05		Syn2	3.96255	5e-05		Hex-C	2.92092	0.00045		CG7299	3.17507	5e-05
																CG4000	-2.51946	5e-05		CG8620	2.07876	5e-05		Jon99Ciii	2.24148	5e-05		CG6329	3.96146	5e-05		CCKLR-17D3	2.91403	0.00555		Tsf1	3.17401	5e-05
																CG10407	-2.63895	5e-05		CG6006	2.0786	5e-05		CG17108	2.24045	5e-05		klg	3.95502	5e-05		Rdl	2.91397	5e-05		CG32085	3.17175	5e-05
																CG17005	-2.69217	5e-05		CG17664	2.07687	0.01195		yip7	2.23831	5e-05		CG34375	3.95483	0.0024		CG8083,CNT1	2.90919	0.01215		beat-Ic	3.16394	0.0001
																CG7203	-2.78798	5e-05		Ssk	2.07277	5e-05		Glt	2.23807	0.00015		unc80	3.95443	5e-05		CG11395	2.90814	5e-05		CG5758	3.16232	5e-05
																Nplp3	-2.89522	5e-05		CG42390	2.07243	5e-05		para	2.23399	5e-05		CG1942	3.9543	0.00405		Rab3	2.90585	5e-05		CG34043	3.15999	5e-05
																St4	-2.92667	0.0006		CG4927	2.07159	0.00025		stnA,stnB	2.23082	5e-05		CG34356	3.95013	0.00445		unc80	2.90325	5e-05		CG43901	3.15835	5e-05
																Dro	-2.96588	0.0012		CG11426	2.07131	5e-05		CG9747	2.22965	0.00275		CG6024	3.95008	5e-05		Cg25C	2.90302	5e-05		beat-Vc	3.15587	0.0006
																CR45456	-3.27325	0.00075		Obp56d	2.0701	5e-05		CG14259	2.22669	0.00235		CG15209	3.94975	0.02045		CG31663	2.90071	5e-05		CG5404	3.15285	5e-05
																Scp1	-3.3328	5e-05		CG5010	2.06918	5e-05		Gpo-1	2.22464	5e-05		AstC	3.94855	5e-05		CG15096	2.90062	5e-05		CG16749	3.15236	5e-05
																AttC	-3.35535	5e-05		stumps	2.06684	5e-05		Rab3-GEF	2.22297	0.00045		CG2217	3.93827	5e-05		Ect3	2.89323	0.00355		CG14762	3.15185	5e-05
																Dpt	-3.76153	0.001		HP1D3csd,Mec2	2.06677	5e-05		CG34383	2.21666	0.0002		CG14762	3.93796	5e-05		CG8028	2.89299	0.0011		CG6602	3.15103	5e-05
																Obp19c	-3.84308	5e-05		CG8837	2.06475	5e-05		Rh3	2.21499	5e-05		pog	3.93749	5e-05		CG8051	2.89164	0.0001		CG32645	3.14694	0.00375
																CG7214	-3.87222	0.00015		CG32669	2.0643	0.00055		CG12119	2.21479	0.0001		CG42541	3.93046	5e-05		Alk	2.89149	5e-05		CG9259	3.14507	5e-05
																CG13114	-3.90469	0.0002		CG7881	2.06318	5e-05		CG18067	2.21177	5e-05		igl	3.92179	5e-05		Cyp4d1	2.89124	0.003		Gfrl	3.14363	5e-05
																CG14834	-4.07212	5e-05		CG10211	2.06124	5e-05		Nckx30C	2.21015	0.0002		Cg25C	3.91901	5e-05		CG13492	2.89007	5e-05		CG16836	3.1431	5e-05
																yellow-g	-4.30007	5e-05		CG13160	2.06096	5e-05		CG3344	2.20973	0.00015		drl	3.91858	5e-05		mspo	2.88914	0.0006		Teh1	3.14183	0.0001
																Fcp3C	-4.36211	5e-05		CG16798	2.05904	0.0017		CG4250	2.20911	0.00255		CG33310,GABA-B-R1	3.91818	5e-05		beat-IIb	2.88701	0.0018		CG1552	3.13974	5e-05
																CG1077	-4.67773	0.0039		CG42397	2.05316	5e-05		CG32082	2.20777	0.00435		CG11319	3.91228	5e-05		CG33966	2.88523	0.00675		CG18538,CG18539	3.13626	0.0238
																				kni	2.05005	5e-05		CG4666	2.20699	0.002		CG32204	3.90829	0.00075		CG5895	2.88484	0.0019		CG15531	3.1358	5e-05
																				CG5612	2.04917	5e-05		Vmat	2.20658	0.0021		jdp	3.90734	5e-05		Dop2R	2.87921	0.0002		beat-Vb	3.13456	5e-05
																				CG42249	2.04456	5e-05		Dscam1	2.20637	5e-05		CG34393	3.90493	0.0001		CG12950	2.87597	0.0001		CG12374	3.13117	5e-05
																				CG6867	2.04293	0.0064		igl	2.20293	0.0004		Adgf-D	3.9016	0.0015		CG5937	2.87561	5e-05		kek2	3.12749	5e-05
																				ltl	2.04281	5e-05		nSyb	2.19577	5e-05		Appl	3.90064	5e-05		CG42402	2.874	0.00125		CG1304	3.12629	0.0177
																				CR44509	2.03813	5e-05		Arr1	2.19479	5e-05		nAChRalpha6	3.89993	5e-05		CG3104	2.87336	5e-05		CG33281	3.12447	5e-05
																				BG642312	2.0381	0.00065		CG9686	2.19425	0.00245		CG33639	3.89831	5e-05		nvy	2.86851	0.00095		CCHa1-R	3.12377	0.00025
																				CG9380	2.03743	5e-05		CG17325,CG42305	2.19192	0.0009		Rgk2	3.89626	5e-05		Hs3st-B	2.86485	0.00775		CG15096	3.12268	5e-05
																				Sr-CI	2.03706	5e-05		Fas2	2.19085	0.00045		Nckx30C	3.89613	5e-05		Ms	2.86395	5e-05		CG14082	3.12245	0.00015
																				CG4393	2.03191	5e-05		LanA	2.18843	5e-05		CG34370	3.89523	5e-05		Tet	2.86367	5e-05		dpr10	3.12178	0.0001
																				Cpr78E	2.0316	0.0182		Hf	2.18715	0.00235		Tbh	3.88722	5e-05		Ptr	2.85944	0.0006		beat-IIIc	3.11942	5e-05
																				Jon74E	2.03074	5e-05		CG15529	2.187	0.0029		FASN3	3.88698	5e-05		CG33543	2.85707	0.0002		Pepck	3.11896	5e-05
																				pdm2	2.02879	0.00045		Tsf1	2.18366	5e-05		CG15431	3.88006	5e-05		CG2217	2.8567	5e-05		CG15067	3.11829	5e-05
																				Cht8	2.02877	5e-05		tutl	2.18294	5e-05		CR45456	3.87546	0.0038		Diedel3	2.85632	0.0004		CG17217,CG31760,ZnT33D	3.11651	0.0026
																				caup	2.02503	5e-05		qtc	2.18255	0.0038		CG9766	3.87497	0.0047		Ace	2.84513	5e-05		dpr13	3.11491	5e-05
																				yip7	2.02463	5e-05		nAChRalpha7	2.18044	0.0036		CG10799	3.87452	5e-05		CG33494	2.83949	0.00195		CG42541	3.11342	5e-05
																				CR46038	2.02447	0.0061		CG12963	2.17403	0.004		18w	3.87401	5e-05		CR17025,mir-252	2.83778	0.01635		CG15293	3.10901	5e-05
																				CR46123	2.02389	0.00185		peb	2.17343	0.00325		Jon99Fi	3.87398	5e-05		Pvf3	2.83648	0.0003		CG30196	3.10841	0.00345
																				CG2930	2.02312	0.0001		Argk	2.16883	5e-05		PsGEF	3.87314	5e-05		Aplip1	2.83452	0.00015		CR44024	3.10717	5e-05
																				CG15406	2.01974	5e-05		Vha68-1	2.16824	5e-05		CG9259	3.87185	5e-05		CG5890	2.83342	0.00545		CG11236	3.10143	0.0002
																				CG34194,CG43370	2.01876	0.00065		sli	2.16756	0.0009		MFS9	3.87163	5e-05		CG42337	2.82973	0.0004		CG8774	3.10099	5e-05
																				stv	2.01754	5e-05		DopEcR	2.16743	0.0001		lox2	3.87102	0.0003		side	2.82402	0.0002		dpr12	3.10091	5e-05
																				CG8907	2.01556	5e-05		Jon74E	2.16567	5e-05		GluRIA	3.86867	0.0003		Oat	2.82369	5e-05		Ets65A	3.09994	5e-05
																				CG31097	2.01515	5e-05		CAH1	2.16409	0.0019		CG11395	3.86779	5e-05		CG9458	2.82173	0.0016		fusl	3.09762	5e-05
																				CG10339	2.01441	5e-05		miple1	2.16012	0.0007		Idgf5	3.86263	5e-05		CG16743	2.81832	0.0036		CrzR	3.09689	5e-05
																				CG8401	2.01418	5e-05		CG10477	2.15655	5e-05		CG43774	3.86225	5e-05		para	2.81479	5e-05		nAChRalpha1	3.09682	5e-05
																				CG33281	2.01288	5e-05		nec	2.15302	0.00055		CG4341	3.86179	5e-05		NimB3	2.81388	0.00745		Sema-2b	3.09332	5e-05
																				CG9095	2.01253	0.00025		ACC	2.15078	5e-05		NetB	3.86162	5e-05		CG31183	2.8113	5e-05		CG2993	3.09171	5e-05
																				Act57B	2.01102	5e-05		Yp1	2.14899	5e-05		7B2	3.85523	5e-05		CG11898	2.80914	0.00925		Trpgamma	3.09103	5e-05
																				Sp1	2.00995	5e-05		CG2269	2.14719	5e-05		DopEcR	3.85072	5e-05		CG7881	2.80842	0.00135		jeb	3.09028	5e-05
																				Oatp58Db	2.00988	5e-05		CG17839	2.14626	5e-05		CG17475	3.85048	5e-05		Drl-2	2.80538	0.00165		Act57B	3.08895	5e-05
																				Hug	2.00885	5e-05		Alp4	2.14387	5e-05		CG31821	3.85045	0.00055		nAChRalpha1	2.80479	5e-05		Nlg4	3.08642	5e-05
																				CG3906	2.00618	5e-05		Tig	2.14329	0.0041		CG15293	3.84749	5e-05		CG16758	2.80447	5e-05		CG9657	3.08391	0.00195
																				sens-2	2.00473	5e-05		Syn	2.14253	5e-05		CG16758	3.84733	5e-05		CG31097	2.80339	0.00295		IM2	3.08305	5e-05
																				CG9150	2.00377	5e-05		CG18754,SPE	2.13923	0.00085		CR44662	3.84648	0.0024		sca	2.80336	0.00395		CG5002	3.08262	5e-05
																				CG14291	2.00212	0.0011		Ugt35b	2.13874	0.00255		Actbeta	3.84462	5e-05		CG34371	2.80318	5e-05		Cyp4d1	3.08153	5e-05
																				CG9676	2.00159	5e-05		alphaTry	2.1348	5e-05		beat-VI	3.84395	5e-05		CG31821	2.80222	0.00415		stnA,stnB	3.07792	5e-05
																				CG14607	2.00108	0.00015		pio	2.13421	0.0001		CG9512	3.84344	0.013		CDase	2.80141	0.00025		CG32191	3.07684	5e-05
																				CG4950	2.00042	5e-05		CG13309	2.13413	0.0003		PIP82	3.83987	0.02425		CG33639	2.80123	0.0013		CG6154	3.0759	5e-05
																				CG12826	1.99819	0.0007		betaTub60D	2.1324	0.002		Scr	3.83856	5e-05		CG34383	2.80105	5e-05		Cngl	3.07395	5e-05
																				CG32984	1.99405	5e-05		CG9691	2.13179	5e-05		side	3.83805	5e-05		FASN1	2.80023	5e-05		CDase	3.07056	5e-05
																				wgn	1.99261	5e-05		Cyp305a1	2.13005	0.00495		CG10226	3.83778	5e-05		NetA	2.79941	0.00675		Nlg3	3.06782	5e-05
																				tgy	1.99157	5e-05		CG18003	2.12684	0.0001		CG6834	3.83689	5e-05		Dh44-R1	2.79929	0.00385		Gr39a	3.06699	0.0096
																				CG1124	1.98942	5e-05		sog	2.1243	0.00275		Cyp9h1	3.83631	0.0006		CG11594	2.79886	0.0006		cd	3.06632	0.0013
																				CR45015	1.98751	5e-05		CG5973	2.12142	0.00305		CG9121	3.83567	0.0041		Pde6	2.79838	0.0002		dpr18	3.06374	5e-05
																				Capa	1.98742	5e-05		Arr2	2.12125	5e-05		nSyb	3.83165	5e-05		AstA-R2	2.79677	0.00175		CG10433	3.06164	5e-05
																				LManV	1.98712	0.00015		Ncc69	2.12075	0.0013		CG9686	3.82836	5e-05		CG3775	2.79531	0.0051		CG4587	3.05868	5e-05
																				frac	1.9816	5e-05		pros	2.11829	5e-05		sev	3.8276	5e-05		Spn43Ab,Spn43Ad	2.7898	5e-05		CG34426	3.05712	5e-05
																				CG5724	1.98067	5e-05		EbpIII	2.11806	5e-05		AstC-R1	3.82686	5e-05		CG15293	2.78896	5e-05		CG3734	3.05652	0.0033
																				CG1246	1.98033	0.00415		CG45002	2.11673	0.0036		Rh7	3.82431	0.00085		CG11319	2.78795	5e-05		Shaw	3.04937	5e-05
																				CR45281	1.9791	5e-05		MtnA	2.11534	5e-05		CG31445	3.82196	5e-05		CG15406	2.78703	5e-05		Apoltp	3.04777	5e-05
																				Neurochondrin	1.97878	5e-05		nahoda	2.11041	0.00295		Snap25	3.82066	5e-05		Jon99Fii	2.78659	5e-05		CG9766	3.04711	0.0038
																				CG33926	1.97702	5e-05		Nplp3	2.10576	5e-05		CG3822	3.82005	5e-05		CG12594	2.78627	0.00205		CG10031	3.04462	5e-05
																				CG6142	1.97557	0.0006		Obp19d	2.10527	5e-05		tok	3.82004	5e-05		CG6910	2.78621	5e-05		CG16756	3.04355	5e-05
																				odd	1.97484	0.0001		CG42492	2.10507	5e-05		Cyp6g1	3.81901	5e-05		FoxP	2.78437	0.0001		CG11149	3.04201	5e-05
																				MFS3	1.97268	5e-05		CG6329	2.10499	5e-05		dpr13	3.81685	5e-05		Odc1	2.78156	0.0002		CG34370	3.03895	5e-05
																				CG7720	1.97182	5e-05		CG2065	2.10176	0.0042		MsR1	3.81576	0.0006		tld	2.78117	0.00035		CG6142	3.03852	0.0021
																				CG34002	1.9718	0.00255		CG43737	2.10008	0.0037		FoxP	3.80877	5e-05		CG4716	2.78065	5e-05		CG6125	3.03664	5e-05
																				CCHa1	1.97171	0.00055		fne	2.09847	0.0022		Pde6	3.80843	5e-05		mmd	2.78061	5e-05		CG5773	3.03587	5e-05
																				CG12655	1.97171	0.00025		Ppn	2.0978	5e-05		CG17571	3.80785	5e-05		CG8398	2.78031	0.00015		dpr11	3.03336	5e-05
																				CG43120	1.97087	0.00205		cv-2	2.09715	0.00425		CG42322	3.80389	0.0002		ltl	2.77671	5e-05		CG18249	3.02969	0.0003
																				sut2	1.97013	5e-05		CG9649	2.09619	0.00435		CG9813	3.80351	5e-05		CG18301,Lip4	2.77391	0.00495		CG32483	3.02662	5e-05
																				CG13810	1.96745	0.00055		betaTry	2.09425	5e-05		tey	3.80325	5e-05		onecut	2.77155	5e-05		Ugt58Fa	3.02609	5e-05
																				Orcokinin	1.96732	5e-05		CG5002	2.09192	0.0041		Obp56e	3.80282	0.00075		CG3635	2.76746	0.01025		CG42246	3.02591	0.0002
																				CG13321	1.96614	5e-05		VGlut	2.09115	0.00365		Cyp4ad1	3.80254	0.0013		CG1648	2.76534	5e-05		CG17075	3.02522	0.006
																				CG14195	1.96492	5e-05		CG4577	2.0871	5e-05		TkR99D	3.80229	0.0006		CG1979,Sodh-1	2.76275	5e-05		CG31041	3.02282	5e-05
																				toe	1.96205	0.0002		stj	2.08604	0.0003		CG6415	3.80123	5e-05		Spat	2.76245	5e-05		salt	3.02248	5e-05
																				CG16749	1.96199	5e-05		Spn43Ab,Spn43Ad	2.08392	5e-05		CG3775	3.80056	0.00075		Sytalpha	2.75882	0.0222		Ncc69	3.02228	5e-05
																				CG31343	1.96189	5e-05		CG43074	2.07845	0.00115		CG32432	3.80008	0.0006		CG32206	2.75799	0.0014		CG31814	3.02036	0.00045
																				Rh2	1.96163	5e-05		CG18628	2.07655	5e-05		CG42404	3.79983	5e-05		CG30419	2.7566	0.0004		CG14120	3.02034	5e-05
																				CG34109	1.96032	0.002		Pkc53E	2.07601	0.00275		Ktl	3.79912	5e-05		CG17364	2.75419	0.0006		Nos	3.01868	0.0001
																				CG3987	1.96027	0.00435		Gr2a,futsch	2.07149	5e-05		Cyp6w1	3.79654	5e-05		CG7470	2.75357	5e-05		CG12594	3.01796	5e-05
																				Trpgamma	1.95462	5e-05		Gld	2.06318	0.00605		CG7342	3.79634	0.00685		ssp6	2.75353	0.00205		CG11741	3.017	0.0159
																				CG17855	1.95442	5e-05		LanB2	2.06243	0.0013		CG10384	3.79481	5e-05		Syn1	2.75108	0.0001		CG42261	3.01612	5e-05
																				CG30026	1.95293	5e-05		CG14694	2.06209	0.0055		X11Lbeta	3.79278	5e-05		CG6184	2.75079	0.00085		CG3588	3.01603	0.0223
																				Tsp29Fa	1.95209	5e-05		CG15742,mew	2.06189	0.0029		CG31183	3.79135	5e-05		CG34208	2.74857	0.0091		CG32204	3.01399	0.00015
																				Cyp6a2	1.94933	5e-05		CG31207	2.05864	0.00545		CG5321	3.79108	5e-05		Scp2	2.74701	5e-05		daw	3.01105	5e-05
																				CG8740	1.94744	5e-05		scrt	2.05831	0.00295		Teh1	3.78927	5e-05		CG34393	2.74528	0.00445		sens-2	3.01021	5e-05
																				CG31199	1.94685	0.0001		tobi	2.05823	5e-05		CG17378	3.7863	5e-05		Mal-A7	2.74415	5e-05		MFS3	3.00748	5e-05
																				TpnC73F	1.94584	5e-05		unc80	2.05557	5e-05		CG5937	3.78553	5e-05		Teh1	2.74393	0.00025		CG17239	3.00741	5e-05
																				Muc68D	1.94442	5e-05		ninaE	2.05483	5e-05		CG4409	3.78324	0.00745		RhoGAP100F	2.74388	5e-05		NetB	3.00621	5e-05
																				CG9826	1.94289	0.01215		dally	2.05346	0.00165		Odc1	3.78296	5e-05		CG9505	2.74326	0.00225		CR45596	3.00391	0.00745
																				Tsp29Fb	1.94232	5e-05		CG34120	2.05108	5e-05		CG43291	3.78245	0.00025		CG1090	2.7421	0.0001		CG9220	3.00342	5e-05
																				CapaR	1.94098	5e-05		IA-2	2.04921	5e-05		t	3.7783	5e-05		CG16749	2.74161	5e-05		CR45281	3.00056	5e-05
																				Kr-h1	1.94075	5e-05		CG9932	2.04809	5e-05		Ca-alpha1T	3.77659	5e-05		CG3168	2.73787	5e-05		Toll-9	2.99798	0.00015
																				alphaTry	1.93876	5e-05		msl-2	2.03848	0.0043		CG15760	3.77377	5e-05		Cyp6a8	2.73341	5e-05		CG8012	2.99718	5e-05
																				Send1	1.93718	5e-05		SK	2.03518	0.0003		CG14820	3.77296	0.00275		CG10433	2.73322	5e-05		psd	2.99549	5e-05
																				Msr-110	1.93666	5e-05		Syp	2.03191	0.0043		Hex-C	3.77212	5e-05		CG15270	2.73299	5e-05		Oatp33Ea	2.99378	5e-05
																				Vha36-3	1.93619	5e-05		Msr-110	2.02997	5e-05		danr	3.77174	0.023		CG12913,CG12914	2.72897	0.00545		CG8249	2.99119	0.0333
																				ImpL3	1.93511	5e-05		Rbp6	2.02894	5e-05		CG13743,CG8197	3.77103	5e-05		lectin-28C	2.72783	0.0002		fne	2.98997	5e-05
																				CG18067	1.93381	5e-05		CG2121	2.02885	0.0049		Gfrl	3.77085	5e-05		CG40470	2.72672	0.00035		FASN1	2.98514	5e-05
																				CG13704	1.93245	5e-05		CG8774	2.02843	0.0008		CG16898	3.76689	5e-05		Pdf	2.72503	0.0001		thetaTry	2.98424	5e-05
																				CG10116	1.93145	0.0023		Irk2	2.02833	0.00265		Syngr	3.76144	5e-05		Elk	2.72368	0.00365		CG16926	2.98324	5e-05
																				CG8785	1.93058	5e-05		nolo	2.02468	0.0015		CG34331	3.76105	5e-05		CG6415	2.71741	0.00255		CG14234	2.98208	5e-05
																				tx	1.92568	5e-05		Rim	2.02326	0.0009		CG6910	3.76027	5e-05		Hsp68	2.71518	0.00265		CG17781	2.97958	0.01135
																				Drip	1.92483	5e-05		CG42249	2.02056	0.00325		Rab26	3.75935	5e-05		Obp44a	2.71412	0.0106		bnb	2.97852	0.0005
																				otp	1.92473	0.00025		CG2993	2.01831	0.0039		bru-3	3.75759	5e-05		Tk	2.71397	0.00675		CG4341	2.97847	5e-05
																				CG9686	1.92423	5e-05		CG7675	2.01816	0.0032		CG4766	3.75696	0.0001		jdp	2.71276	5e-05		CG4766	2.97679	5e-05
																				spheroide	1.92397	0.0076		X11Lbeta	2.0166	0.00525		Alk	3.75317	5e-05		CG10621	2.7116	0.0003		Ance-5	2.97327	5e-05
																				wrapper	1.92348	5e-05		Gp150	2.01353	5e-05		SK	3.75136	5e-05		CG45263	2.71056	5e-05		et	2.97306	0.00205
																				CG31189	1.92039	0.0007		CG4461	2.01032	0.0001		Cbp53E	3.7455	5e-05		CG45002	2.71007	5e-05		CG2736	2.973	5e-05
																				Cht3	1.91978	5e-05		CG12581	2.00955	0.0002		Dgk	3.74522	5e-05		X11Lbeta	2.70876	5e-05		VGlut	2.97194	5e-05
																				CG6999	1.91808	0.00405		CG3823	2.00796	0.00515		CG6830	3.7438	0.0002		igl	2.70566	5e-05		CG9109	2.9687	0.0066
																				CG3604	1.91805	5e-05		CG13492	2.00775	0.0022		mspo	3.74051	0.00015		CG15803	2.70223	0.00245		GNBP-like3	2.96692	5e-05
																				fkh	1.91783	5e-05		Act57B	2.00615	5e-05		Toll-7	3.73998	5e-05		CG1695	2.70103	0.00015		CG31343	2.9668	5e-05
																				ACXD	1.91773	5e-05		Hk	2.00587	0.0001		beat-IIIc	3.73833	5e-05		klu	2.69926	0.00225		CG7781	2.96568	0.00045
																				CG8012	1.91735	5e-05		CG10550	2.00486	0.0016		ct	3.73771	5e-05		CG43778,CG43779	2.69922	0.0001		CG31198	2.96565	5e-05
																				CG31087	1.91052	5e-05		hth	2.00199	0.00245		CG1648	3.73558	5e-05		unc79	2.69732	0.00305		CG1092	2.96553	5e-05
																				Karl	1.90412	0.00065		Tps1	2.00118	0.00155		tow	3.73503	5e-05		Apoltp	2.69075	5e-05		Ser12	2.96518	5e-05
																				Lgr1	1.90126	5e-05		betaTub97EF	1.99717	5e-05		CG32187	3.73336	0.004		sev	2.69027	5e-05		CG4927	2.96446	0.0009
																				Zip71B	1.90012	0.0016		Mp20	1.99689	5e-05		CG9368	3.73299	5e-05		CG16704	2.6895	0.00265		CG13743,CG8197	2.96442	5e-05
																				CG42235	1.89885	5e-05		Snap25	1.99412	0.00015		nrv3	3.72648	5e-05		Idgf5	2.68761	0.0033		CG43795	2.9605	5e-05
																				Sox15	1.89795	0.0001		CG8628	1.99139	0.0013		CG10283	3.71901	5e-05		CG6329	2.6867	5e-05		exex	2.95985	0.0001
																				CG10348	1.89653	0.00035		Rdl	1.99131	0.0002		Tk	3.71333	5e-05		bru-3	2.68574	5e-05		Frq1	2.95922	5e-05
																				CG15152	1.89618	5e-05		CG14989	1.99004	5e-05		CG44037,svp	3.70585	5e-05		NimB5	2.68498	0.00585		Ugt36Ba	2.95766	0.00395
																				Cpr67B	1.89615	5e-05		FASN2	1.98988	5e-05		CG14042	3.70468	0.00195		CG10592	2.68395	0.00355		CG12950	2.95758	5e-05
																				CG14495	1.89267	0.00135		CG14591	1.98919	0.00215		dpr3	3.70449	5e-05		CG2016	2.6817	0.0017		CG3344	2.95712	5e-05
																				disco-r	1.8903	5e-05		ogre	1.98141	0.00025		CG14946	3.70373	0.00015		unc-13-4A	2.68039	0.00025		CG12605	2.95692	5e-05
																				CG15082	1.89004	0.00105		LanB1	1.98094	0.00015		CG45782	3.70027	5e-05		CrzR	2.67969	0.0007		onecut	2.95009	5e-05
																				CG32694	1.88937	5e-05		brp	1.9767	5e-05		CheA75a	3.69948	5e-05		CG18208	2.67954	0.00015		CG12851	2.94634	5e-05
																				ppk23	1.88875	5e-05		CG17739	1.97643	0.00035		bnb	3.69509	0.00015		CG32017	2.67837	5e-05		CG3168	2.94452	5e-05
																				CG12239	1.88849	5e-05		qvr	1.97638	5e-05		CG42369	3.69503	5e-05		mid	2.67612	0.0037		Trh	2.94395	0.00805
																				CG11550	1.88699	5e-05		CG30371	1.975	0.0005		Dh44-R1	3.69446	0.0002		CG6125	2.6756	0.0015		ple	2.9419	5e-05
																				Pvf2	1.88669	0.00225		cv-d	1.96969	0.00555		CG15096	3.69384	5e-05		Appl	2.6738	5e-05		Gycalpha99B	2.94167	0.0002
																				Decay	1.88561	5e-05		Cadps	1.96802	5e-05		CG8500	3.69354	0.0287		FASN2	2.67065	5e-05		CG43074	2.93789	5e-05
																				Ugt36Ba	1.88261	0.0074		trpl	1.96734	5e-05		Tet	3.69291	5e-05		CR44961	2.6696	0.0005		CG32669	2.93724	0.00035
																				Cyp28c1	1.88138	0.009		CG17646	1.96701	5e-05		CG15263	3.69149	0.00025		CG42541	2.66796	0.00025		CG4467	2.93683	5e-05
																				Cyp313b1	1.88074	0.0013		CG31743,CG34313	1.95962	0.0005		Spat	3.68624	5e-05		CG42795	2.66568	5e-05		CG14879	2.93221	0.001
																				CG18745	1.88057	5e-05		Gel	1.9586	5e-05		Mdr49	3.68249	5e-05		brp	2.66455	5e-05		CG34356	2.93212	0.0229
																				Dh44-R2	1.87586	0.0074		CG43134	1.95799	5e-05		CG34383	3.67779	5e-05		ry	2.66379	5e-05		klu	2.9312	5e-05
																				GstD9	1.87075	5e-05		emp	1.95694	5e-05		twz	3.67637	0.0004		CG17571	2.65506	5e-05		CG8500	2.92924	0.00175
																				CG1092	1.86983	0.00015		CG14509	1.95571	0.0019		CG13995	3.67627	5e-05		dpr13	2.65415	0.0034		CR44509	2.92403	5e-05
																				Arc1	1.86978	5e-05		CG4000	1.95487	5e-05		nvy	3.67442	5e-05		CG1544	2.65315	0.00025		Ubx	2.92399	5e-05
																				CG8708	1.86862	5e-05		Cyp28d1	1.95221	5e-05		CG12374	3.6719	5e-05		Lst	2.65161	5e-05		CG8654	2.92305	5e-05
																				MtnC	1.86676	5e-05		CG11841	1.94932	0.00505		Teh2,Teh3	3.67101	0.00205		CG10477	2.6508	5e-05		Dscam2	2.92279	5e-05
																				CG12780	1.86516	5e-05		GABA-B-R2	1.94814	0.0045		CG17386	3.66924	0.0001		Muc55B	2.64936	0.00795		Tk	2.92233	0.0002
																				wntD	1.86505	0.0129		IM33	1.94681	5e-05		CadN	3.66461	5e-05		Dr	2.64924	0.0038		IM23	2.92198	0.01965
																				CG18577	1.86198	0.0062		Muc11A	1.94609	5e-05		CG31030	3.66063	5e-05		DIP-theta	2.64826	0.0016		iotaTry	2.92094	5e-05
																				CG9394	1.86024	5e-05		Syt4	1.93999	0.00065		CG34166	3.65832	5e-05		tj	2.64687	5e-05		CG31266	2.91915	5e-05
																				CG31272	1.8592	5e-05		TpnC73F	1.9365	5e-05		CR17025,mir-252	3.65832	0.00095		CG3690	2.6456	5e-05		CG9377	2.91812	5e-05
																				Bace	1.85753	5e-05		Galphas	1.93434	0.00485		CG32206	3.6567	5e-05		CG18417	2.64438	0.00185		dpr21	2.91757	0.00455
																				CG13003	1.85749	5e-05		fru	1.93399	0.00615		CG31343	3.65592	5e-05		Proc	2.64433	5e-05		TrpA1	2.91634	5e-05
																				Jon99Ciii	1.85675	5e-05		Cngl	1.933	0.00425		ry	3.65556	5e-05		Con	2.64154	0.0009		nAChRalpha7	2.91525	5e-05
																				CG9555	1.85628	0.0004		Frq2	1.93268	0.0023		nAChRalpha2	3.65458	5e-05		CG4168	2.63792	0.003		CG34340	2.9134	0.001
																				CG13324	1.85491	5e-05		trp	1.92946	5e-05		arg	3.65348	0.02935		Jon99Ciii	2.63749	5e-05		tinc	2.91299	5e-05
																				CG7084	1.85326	5e-05		Apoltp	1.92663	0.0001		CG12913,CG12914	3.65241	0.00055		CG42324	2.63702	0.00895		CG5687	2.91248	5e-05
																				CG30069	1.85217	5e-05		CG8586	1.92488	0.0048		CG33120	3.64945	5e-05		dpr5	2.6358	0.00635		Aplip1	2.91066	5e-05
																				Whamy	1.85052	5e-05		mmd	1.92083	0.00125		Mp	3.64664	5e-05		Rbp	2.63539	5e-05		CG7296	2.90678	5e-05
																				abd-A	1.84987	5e-05		CG9413	1.92043	5e-05		Rab3-GEF	3.6466	5e-05		CG18747	2.63409	0.00045		CG8083,CNT1	2.90582	0.01865
																				CG3168	1.84908	5e-05		Liprin-gamma	1.91577	0.0007		dpr18	3.64526	5e-05		Doc1	2.63313	0.0158		CG34380	2.90234	5e-05
																				snRNA:7SK	1.84886	0.0075		dysc	1.91323	0.00405		CG30116	3.64509	5e-05		CG32191	2.63088	0.00345		CG13386	2.901	0.03035
																				bark	1.84569	5e-05		CG1909	1.91214	0.00295		Nep3	3.6444	5e-05		CG16826	2.63033	5e-05		CG13912	2.90092	5e-05
																				CG9733	1.84362	0.0006		mamo	1.91194	0.00015		CG14274	3.64276	0.0001		CG1552	2.62958	0.0005		CG31267	2.89817	5e-05
																				Tsp42El	1.84352	5e-05		Yp2	1.91151	5e-05		elav	3.64237	5e-05		Snap25	2.62845	5e-05		CG8665	2.89758	5e-05
																				salt	1.8433	5e-05		CG31997	1.91136	0.00545		CG7781	3.64187	0.00035		CG42784,CG43850	2.62812	5e-05		lectin-28C	2.89388	5e-05
																				Jon99Fii	1.84324	5e-05		jim	1.90798	0.0001		SP2353	3.6399	5e-05		Actbeta	2.62749	0.0003		CG7470	2.893	5e-05
																				CG42714	1.84246	0.0005		CG34398	1.90621	0.0028		tutl	3.63906	5e-05		CG7910	2.62722	5e-05		CG11318	2.89294	0.0002
																				hebe	1.84179	5e-05		CG3168	1.90461	5e-05		toy	3.63839	5e-05		dpr20	2.62634	0.0041		dpr19	2.89053	5e-05
																				CG10911	1.84017	5e-05		CG42704	1.90051	5e-05		CG42492	3.63827	5e-05		Mp	2.62496	0.0001		CG33543	2.88983	5e-05
																				TrissinR	1.83911	5e-05		tau	1.89997	0.00475		GstZ2	3.63798	5e-05		GATAe	2.62111	0.00015		haf	2.88962	0.01285
																				Dh31-R	1.83792	5e-05		NaPi-T	1.89944	0.0032		Frq1	3.63737	5e-05		CG18173	2.62	0.00065		nord	2.88823	5e-05
																				CG6675	1.83609	0.00065		sev	1.89916	0.0006		Tsp5D	3.6349	0.01055		CG31041	2.61699	0.0001		7B2	2.88788	5e-05
																				CG13311	1.83551	0.0003		CG31326	1.89881	0.00395		Syt4	3.63392	5e-05		CG31874,Sur	2.61399	0.0059		CG31221	2.88618	5e-05
																				in	1.83457	0.0043		nrv2	1.89692	0.00015		CR43148	3.63381	0.0013		CG34362	2.61259	5e-05		Toll-6	2.88616	5e-05
																				CG14780	1.83339	0.01845		CG13252	1.89687	0.0021		CG6426	3.63342	5e-05		CG10479	2.6121	0.00025		CG17279	2.88573	0.0085
																				CG32633	1.83277	5e-05		CG5080	1.89581	0.00085		DIP-theta	3.63336	0.00105		Mdr49	2.61134	0.0004		CG3270	2.88458	5e-05
																				CG15209	1.83254	0.00065		Cpr49Ae	1.8933	0.0015		Hf	3.63276	5e-05		Octbeta3R	2.61076	0.01385		ry	2.88135	5e-05
																				Mip	1.83252	5e-05		sick	1.89151	0.00155		tj	3.63113	5e-05		Syngr	2.61074	0.00015		CG43968	2.88099	0.00015
																				Amy-d	1.8298	5e-05		Ace	1.89025	0.00035		Shaw	3.62946	5e-05		ap	2.60923	0.0003		CG12116	2.88066	0.0266
																				Dfd	1.82872	5e-05		CG32444	1.8852	5e-05		Cyp18a1	3.62616	5e-05		elav	2.60792	0.00105		CG11659	2.88064	0.0068
																				CG14880	1.82688	5e-05		CG33109	1.88303	0.0006		CG31233	3.6236	5e-05		CG42450	2.60686	5e-05		pog	2.88057	5e-05
																				GstO3	1.82549	5e-05		CG17549	1.88212	5e-05		Aplip1	3.62343	5e-05		CG1468	2.60594	0.0002		Smyd4	2.87993	5e-05
																				wtrw	1.82532	0.0029		CG5065	1.88191	0.0002		CG4053	3.6225	0.0031		slow	2.60548	0.00405		DIP-eta	2.87831	0.00065
																				pnr	1.82452	0.0011		CG5326	1.87715	0.00625		CG4660	3.62179	5e-05		trh	2.60366	0.0003		CG14946	2.87751	0.0001
																				Xrp1	1.82408	5e-05		PKD	1.87648	0.00485		Cyp4d21	3.61895	0.0193		CG42342	2.60326	5e-05		CG5767	2.87723	5e-05
																				CG11044	1.82269	5e-05		Tep2	1.87589	0.00145		CG33494	3.6141	5e-05		Ubx	2.60179	0.00045		Obp56e	2.87709	5e-05
																				CG10126	1.82216	5e-05		Cyp9b2	1.87497	0.0001		CG5162	3.6135	5e-05		CG5404	2.60145	0.0038		CG9689	2.87567	5e-05
																				CG31436	1.82162	5e-05		Vm34Ca	1.87141	5e-05		CG45263	3.61122	5e-05		CG10680	2.60119	0.0005		Con	2.8713	5e-05
																				Tsp42Eq	1.82017	5e-05		dpy	1.86553	5e-05		CG14694	3.60638	5e-05		dpr19	2.60081	0.0031		CG13594	2.87129	0.01145
																				CG9673	1.81782	0.00145		Bace	1.85464	5e-05		Rbp	3.60443	5e-05		Gr2a,futsch	2.59973	5e-05		CG8837	2.87126	5e-05
																				CG10650	1.81605	5e-05		Cyp9f2	1.85425	5e-05		CG14509	3.60433	5e-05		br	2.59544	0.0026		dpr3	2.86929	0.00015
																				pirk	1.81539	5e-05		CG10623	1.84538	0.00015		CG12239	3.60415	5e-05		DIP-eta	2.59309	0.01975		CG10479	2.8638	5e-05
																				Obp49a	1.8152	5e-05		b	1.84294	0.0039		Syn	3.60066	5e-05		CG13293	2.5918	0.0053		5-HT7	2.86077	0.0001
																				CG8008	1.81456	5e-05		CG8369	1.83678	0.0001		CG17350	3.59994	0.00075		GluRIA	2.58915	0.00295		phyl	2.86023	0.00095
																				CG12493	1.81428	0.00535		kar	1.83646	0.0001		CG43630	3.59844	0.0054		CG32726	2.58793	0.00345		CG10514	2.85937	5e-05
																				CG32032	1.8142	5e-05		CG42268	1.8336	0.00095		Cyp6a8	3.59538	5e-05		hoe2	2.58728	5e-05		e	2.85869	0.002
																				CG10592	1.81374	0.00015		AQP	1.83164	0.00095		dpr10	3.59454	5e-05		Eip78C	2.58654	0.00105		CG8358	2.8575	5e-05
																				dve	1.81359	5e-05		TpnC41C	1.8244	5e-05		fon	3.5899	5e-05		CG14762	2.58559	5e-05		beat-IIa	2.85518	5e-05
																				Ect4	1.8122	5e-05		wdp	1.82202	0.0004		Rim	3.58947	5e-05		Dscam1	2.58558	5e-05		CG2217	2.85199	5e-05
																				CG18747	1.81039	5e-05		Rab3	1.81625	0.0003		CG42784,CG43850	3.58883	5e-05		rdo	2.58549	0.00185		unc80	2.85188	5e-05
																				CR43459	1.80684	5e-05		Mgat2	1.81406	0.0039		CG10031	3.58752	5e-05		CG30431	2.58264	0.0034		Ugt86Dc	2.85181	0.0011
																				CG14696	1.80605	5e-05		ImpL2	1.80778	0.0001		ITP	3.58298	5e-05		Idgf1	2.58075	0.00515		Bili	2.85152	5e-05
																				CG1552	1.805	5e-05		Act87E	1.8058	5e-05		CG16704	3.581	0.00015		ome	2.57991	0.0001		lox2	2.85045	0.0001
																				CG34371	1.80493	5e-05		Mlp60A	1.80488	5e-05		CG5326	3.57887	5e-05		stj	2.57883	5e-05		Dop2R	2.84972	5e-05
																				Amy-p	1.80404	5e-05		CG43078	1.80187	5e-05		CG9220	3.57861	5e-05		CG13912	2.57866	0.0008		CG6356	2.84762	5e-05
																				CCHa1-R	1.80331	0.0001		Yp3	1.80087	5e-05		MtnC	3.57769	5e-05		CG10031	2.57677	0.00275		CG8157	2.84655	0.00305
																				CG2076,Vago	1.80265	5e-05		LManII	1.79561	5e-05		CG9360	3.56939	0.0009		CG5758	2.57397	5e-05		mAChR-A	2.84362	5e-05
																				h	1.80067	5e-05		CG7378	1.79413	5e-05		CG2233	3.5606	5e-05		shd	2.57395	0.01115		CG9451	2.842	5e-05
																				fa2h	1.80064	0.0005		Ten-a	1.79327	0.0046		CG10479	3.55991	5e-05		Socs36E	2.57295	5e-05		drd	2.84094	5e-05
																				CG8888	1.79995	5e-05		jdp	1.7925	0.0003		Tps1	3.55659	5e-05		CG16898	2.57145	0.0001		NimB3	2.8404	0.0001
																				CG9505	1.79895	5e-05		Hsromega	1.78874	5e-05		CG43778,CG43779	3.5561	5e-05		CG10283	2.56722	0.0002		Cat	2.83864	5e-05
																				CG5597	1.79835	5e-05		sda	1.78563	0.0005		CG4716	3.55392	5e-05		Bili	2.56574	0.00095		CG15255	2.83793	5e-05
																				Gli	1.79787	5e-05		Gs2	1.78422	5e-05		Nep4	3.55386	5e-05		DIP-beta	2.56278	0.0023		CG34371	2.8357	5e-05
																				lz	1.79767	0.00015		CadN	1.78087	0.006		CG40198	3.55203	0.0035		CanB	2.55463	5e-05		CG43774	2.83317	5e-05
																				CDase	1.79748	5e-05		CG9380	1.78037	0.0045		CG4962	3.54921	0.0021		Tequila	2.54947	5e-05		CG9368	2.83268	5e-05
																				tim	1.79681	5e-05		trol	1.77618	5e-05		CG4259	3.54748	0.0004		CG10062	2.54878	0.00225		CG7016	2.83012	5e-05
																				CG44250,CG44251	1.79533	5e-05		Eip93F	1.77362	0.0003		Scgalpha	3.54545	0.0002		su(r)	2.54708	5e-05		CG31286	2.82815	5e-05
																				CG13313	1.79437	5e-05		Tet	1.77246	0.00095		CG6908	3.54463	5e-05		CR46058	2.5466	0.01065		Pde6	2.82686	5e-05
																				CG7992	1.79277	0.0017		Mlc2	1.76897	5e-05		Syt1	3.54406	5e-05		CG9220	2.5451	0.00235		CG15408,CG3285	2.82409	5e-05
																				Tep3	1.79147	5e-05		alpha-Est7	1.76852	0.0009		dpr2	3.5439	0.0008		CG5326	2.54376	0.0003		Elal	2.82328	5e-05
																				Gs2	1.79137	5e-05		CG16791	1.75877	0.0001		nkd	3.54381	5e-05		dally	2.54275	5e-05		CG30116	2.82209	5e-05
																				CG34244	1.79095	0.0162		Lmpt	1.75847	5e-05		pgant2	3.53666	5e-05		CG4301	2.54155	0.0001		dac	2.82142	5e-05
																				CG18343	1.79085	5e-05		CG5778	1.75787	0.00035		Ndae1	3.53601	5e-05		Muc11A	2.54019	5e-05		nompC	2.82112	5e-05
																				htl	1.79065	5e-05		CG43693	1.75604	5e-05		CG31414	3.53556	5e-05		Rab3-GEF	2.53998	5e-05		sNPF-R	2.81955	0.0001
																				CG33346	1.79017	5e-05		bru-3	1.75117	0.0018		CG14186	3.53366	5e-05		Mal-A2	2.53908	5e-05		CG4830	2.81877	0.00165
																				CG6283	1.7891	0.00065		mfas	1.74622	5e-05		Sytalpha	3.53314	0.0026		tio	2.53399	0.0012		CG31436	2.81801	5e-05
																				Tsp42Eh	1.78839	5e-05		CG31373	1.74123	0.0005		CG5071	3.53286	0.01335		CG44247	2.53112	0.01235		Cyp6a8	2.81601	5e-05
																				CG5002	1.78781	5e-05		vir-1	1.73609	5e-05		Ugt86Dh	3.5282	5e-05		Rim	2.52911	5e-05		CG17475	2.81552	5e-05
																				lambdaTry	1.78769	5e-05		nAChRbeta1	1.7347	0.0002		Obp28a	3.52671	0.0003		tal-3A	2.52869	0.0005		vvl	2.81423	5e-05
																				CG45060	1.78589	0.00765		Tsp42Eg	1.73382	0.00605		otk	3.52551	5e-05		CG1213	2.52745	5e-05		CR43148	2.81286	0.0008
																				CR43787	1.78399	5e-05		Sh	1.73116	5e-05		CG30008	3.5242	5e-05		CG31198	2.52624	5e-05		Ndae1	2.81115	5e-05
																				nord	1.78081	5e-05		CRMP	1.72988	0.0011		ssp6	3.52279	5e-05		AstC-R1	2.52511	0.0003		CG13003	2.81072	5e-05
																				CG14017,GluRIIA	1.77973	5e-05		CG31547	1.72059	0.00355		br	3.51901	5e-05		CG4462	2.52467	0.0039		CG4678	2.81016	0.0064
																				CG10970,CG44325	1.77915	5e-05		tim	1.72043	5e-05		Gnmt	3.51394	0.0001		CG6044,VepD	2.52419	0.00535		CG17109	2.80857	0.003
																				Btnd	1.77875	0.00045		Mf	1.71755	5e-05		CG2736	3.51212	5e-05		CG16904	2.52378	5e-05		CG10560	2.80822	5e-05
																				GstD5	1.77822	0.00345		Ance	1.71624	0.00455		CG11099	3.51177	5e-05		Nlg4	2.52234	0.0025		CG4053	2.80818	0.00055
																				CG18869	1.77809	0.00095		CG10621	1.70203	0.00135		CG6282	3.51156	5e-05		ths	2.52072	0.0001		CG11395	2.8076	5e-05
																				H15	1.77798	0.00215		CG7778	1.70003	0.0015		beat-IIIb	3.51148	0.0002		Gfrl	2.5198	5e-05		Adgf-D	2.80656	0.01135
																				Ncc69	1.77695	5e-05		Amy-d	1.6999	5e-05		Jon99Cii	3.50979	5e-05		CG3699	2.51758	5e-05		CG31183	2.80618	5e-05
																				bap	1.77558	0.0016		CG1572	1.69424	0.00075		luna	3.50643	5e-05		klg	2.51439	0.00655		CG10283	2.80531	5e-05
																				CG18268,CG3014	1.77378	5e-05		Act79B	1.6942	5e-05		CG12483	3.50418	0.01675		ImpL3	2.51201	0.00015		Tbh	2.80483	5e-05
																				Ptp52F	1.77039	5e-05		CG14687	1.69331	0.00205		Est-6,Est-P	3.5039	0.0003		CG33120	2.50685	0.0027		CG13311	2.80341	5e-05
																				bab2	1.77038	5e-05		jp	1.69252	0.0001		St1	3.50323	5e-05		CG34331	2.50616	0.0022		CG5819	2.80287	5e-05
																				CG32379	1.7661	0.0034		Pka-C3	1.68568	5e-05		CG10560	3.5031	5e-05		Jon99Ci	2.50481	5e-05		CG32573,CG42512	2.80273	0.0169
																				CG31028	1.76485	0.00055		Tsp	1.68437	0.0032		CG15423	3.50244	5e-05		CG31030	2.50193	0.0001		CG10477	2.80205	5e-05
																				Nha1	1.76445	5e-05		Eaat2	1.68404	5e-05		mmd	3.4989	5e-05		CG4734	2.5011	0.00035		bru-3	2.79892	5e-05
																				CG6125	1.76276	5e-05		wat	1.67954	0.001		inaC	3.49555	5e-05		MFS9	2.50015	0.00365		CG6830	2.79868	0.0003
																				sr	1.76262	5e-05		GstE3	1.67949	0.005		CG10680	3.49497	5e-05		CG43774	2.49909	5e-05		CG31097	2.79856	5e-05
																				bnl	1.76047	5e-05		Proc	1.67869	0.00545		CG5853	3.4926	5e-05		CG42369	2.49764	0.0006		Tsp42Eq	2.79643	5e-05
																				CG1698	1.76023	0.00235		CG31313	1.6767	0.0015		CG15531	3.49001	5e-05		CG9733	2.49763	0.0154		CG10132	2.79537	5e-05
																				Ser6	1.7602	5e-05		CG42817	1.67423	0.00465		Scp2	3.48732	5e-05		tinc	2.49708	0.0001		olf413	2.79251	5e-05
																				CG3635	1.75935	0.0012		CG40485	1.66981	0.00385		bap	3.48651	0.0064		NPFR	2.49648	0.00265		Irk3	2.7925	5e-05
																				CG10170	1.75918	5e-05		Tm2	1.66687	5e-05		CG8773	3.48593	5e-05		Gbs-76A	2.49377	5e-05		Lkr	2.78835	0.0009
																				CG10899,ppk22	1.7588	0.02075		CG15531	1.66629	0.00415		Eip93F	3.48402	5e-05		Ugt58Fa	2.49375	0.0008		wtrw	2.78519	5e-05
																				to	1.75685	5e-05		Shab	1.66413	0.0001		cry	3.48348	0.00075		AstC	2.49227	0.00075		sif	2.78517	5e-05
																				CG1136	1.75604	5e-05		Fmo-2	1.66125	0.0003		CG10433	3.4796	5e-05		CG5819	2.48753	0.0001		na	2.78382	5e-05
																				CG4783	1.75548	5e-05		Cat	1.65837	5e-05		dpr17	3.47673	5e-05		Rbp6	2.48687	5e-05		CG13067	2.78111	0.0005
																				CG31176	1.75377	0.0001		cac	1.65146	0.00045		tinc	3.47669	5e-05		fru	2.48669	0.0001		Hand	2.78091	0.0031
																				jbug	1.75287	5e-05		CG8745	1.6488	5e-05		Oatp33Ea	3.4761	5e-05		CG5361	2.48667	0.01745		Cyp9h1	2.7809	0.00015
																				grh	1.75285	5e-05		CG33191,Pif1A,Pif1B	1.64821	5e-05		Ser6	3.47425	0.0009		CG1246	2.48604	0.0093		ImpL2	2.77899	5e-05
																				CG1791	1.7526	5e-05		CG30069	1.64797	0.00305		CG7299	3.47155	0.0039		CG31102	2.48526	5e-05		Mid1	2.77748	5e-05
																				Oatp58Dc	1.75185	5e-05		CG45076,CG45078,fau	1.64651	5e-05		CG10339	3.47044	0.00135		sr	2.4836	0.002		Oct-TyrR	2.77677	0.0001
																				Doc3	1.75132	0.00255		RhoGAP100F	1.64462	0.0021		Pdfr	3.47	5e-05		TrpA1	2.48244	0.00245		mgl	2.77544	5e-05
																				B-H1	1.75132	0.0013		Six4	1.64339	0.0032		CG10062	3.46754	5e-05		Vha68-1	2.48145	5e-05		CG17664	2.77374	0.001
																				Osi8	1.75117	0.0083		CG31145	1.6422	0.0011		CG3246	3.46668	5e-05		CG8774	2.47369	5e-05		Syn1	2.77317	5e-05
																				CG12926	1.75064	0.0119		Jon65Aiii	1.64007	5e-05		CG4168	3.46493	5e-05		CG12355	2.47358	0.00205		CG32833,CG32834,CG9897	2.77296	0.0047
																				ine	1.7502	5e-05		NimB2	1.63618	0.0002		CG13315	3.46462	5e-05		Ndae1	2.473	5e-05		Mal-A8	2.77278	5e-05
																				CG1126	1.74953	0.02255		Pdp1	1.633	5e-05		CG12484	3.46332	5e-05		nolo	2.47214	5e-05		5-HT2B	2.76898	0.00015
																				Nplp1	1.74827	5e-05		if	1.63274	0.0002		VhaM9.7-a	3.46105	5e-05		LanB1	2.47188	5e-05		Hs3st-B	2.76892	0.00135
																				mtg	1.74813	0.0002		Cdep	1.62867	0.0002		Eip74EF	3.4609	5e-05		CG14017,GluRIIA	2.47162	0.0002		Ptp52F	2.76758	5e-05
																				CR31781	1.74807	5e-05		CG42319	1.62061	0.0005		Hn	3.45374	5e-05		CG32333	2.47128	5e-05		Tps1	2.7648	5e-05
																				CG9336	1.74683	5e-05		ps	1.62017	5e-05		CG11594	3.45156	5e-05		Pxn	2.47115	5e-05		CG30431	2.76195	5e-05
																				CG7702	1.74648	0.00945		up	1.61763	5e-05		lectin-28C	3.45132	5e-05		CG9396	2.47031	0.0039		CG42369	2.76118	5e-05
																				CG18744	1.74647	0.0011		Esyt2	1.61621	0.0004		antdh	3.44768	5e-05		CG12766	2.46804	0.00795		mspo	2.75988	5e-05
																				CG7589	1.74502	5e-05		h	1.61581	0.00085		stl	3.44746	5e-05		CG31345	2.46749	0.0086		CG30278,Oatp58Da	2.75957	5e-05
																				Gagr	1.7449	0.0002		Ca-alpha1D	1.61523	5e-05		NimB4	3.44569	0.0013		CG6048	2.46713	0.00115		CG10513	2.75862	5e-05
																				Ance	1.74353	5e-05		Cyp6a23	1.61487	0.00095		dpr11	3.44502	5e-05		Fad2	2.46697	5e-05		Jon99Fi	2.75803	5e-05
																				Os-C	1.74266	0.00565		Xrp1	1.61398	5e-05		Spn43Ab,Spn43Ad	3.44316	5e-05		Cdep	2.46667	5e-05		Nha2	2.75754	5e-05
																				caix	1.74193	5e-05		CG10433	1.61316	0.0003		CG9509	3.44177	0.00045		CG6282	2.46658	0.0002		GATAe	2.7573	5e-05
																				Lrt	1.74179	0.00165		Mhc	1.61244	5e-05		mid	3.44168	0.0013		dpr21	2.46512	0.0155		CG42833	2.75658	0.0001
																				luna	1.74126	0.0003		Obp57a,Obp57b,Obp57c	1.60982	5e-05		hth	3.44089	5e-05		Egfr	2.46343	5e-05		CG31324	2.75315	5e-05
																				GluRIIC	1.7379	5e-05		comt	1.60953	0.0002		CG30431	3.44052	0.00015		cac	2.46133	5e-05		CG12269	2.75274	0.0001
																				CG3328	1.73735	5e-05		CG45057	1.60754	0.0054		CG13492	3.43963	5e-05		rn	2.46096	0.00265		CG9396	2.75235	5e-05
																				CG5804	1.73732	0.00345		Pde8	1.6051	0.00185		CG13579	3.43872	0.015		LanA	2.45885	5e-05		CG1090	2.75213	5e-05
																				Tig	1.73684	5e-05		Epac	1.60276	0.00365		CG42402	3.43718	5e-05		SPARC	2.45673	5e-05		CG17999	2.75122	5e-05
																				tnc	1.73644	5e-05		CG5001	1.60223	0.00375		Egfr	3.43505	5e-05		Ppn	2.45486	5e-05		Oatp74D	2.75113	5e-05
																				Rbp4	1.73594	0.0065		Acp53C14c,CG42392,unc-104	1.59998	5e-05		Apoltp	3.4349	5e-05		LanB2	2.44952	5e-05		Task7,betaTub85D	2.75104	0.0002
																				Atf3	1.73436	5e-05		Prm	1.59529	5e-05		CG13795	3.43389	5e-05		CG18249	2.44602	0.0122		CR46058	2.75062	5e-05
																				CG10205	1.73223	5e-05		nrm	1.59084	0.0059		cv-2	3.43082	5e-05		htl	2.4418	5e-05		TyrR	2.7498	5e-05
																				CG44085	1.7319	5e-05		CG17352	1.58926	0.00295		CR45457	3.43029	0.0094		vvl	2.44017	5e-05		dpr17	2.7493	5e-05
																				CG3588	1.73164	0.01565		CG31675,CG9338	1.58876	0.00145		Obp44a	3.43007	0.02175		CG33281	2.43892	0.0011		Iris	2.74882	0.00365
																				Cyp28a5	1.73097	5e-05		CG31038	1.5882	0.00195		Mal-A3	3.4299	5e-05		Elal	2.43891	0.0009		Syt12,dmrt11E	2.74749	0.0001
																				form3	1.73072	0.00205		CG42808	1.58756	0.0062		nAChRbeta2	3.42976	5e-05		CG34040	2.43762	0.0049		IM3	2.7473	5e-05
																				Cyp9b1	1.72899	0.0016		CG3625	1.58688	0.003		sff	3.42609	5e-05		CG15365	2.43745	0.00065		Oat	2.7454	5e-05
																				CG5065	1.72718	5e-05		NfI	1.58106	0.00535		Dfd	3.42574	0.00345		ana	2.43643	0.00335		Spn43Ab,Spn43Ad	2.74503	5e-05
																				CG5687	1.72596	5e-05		CG1678	1.57876	5e-05		CG7990	3.42574	5e-05		nkd	2.43394	0.0008		CG42450	2.74492	5e-05
																				CG14855	1.72401	0.00095		CG15628	1.57855	5e-05		CG13868	3.42541	5e-05		fkh	2.43381	5e-05		LanB1	2.74356	5e-05
																				FASN2	1.72392	5e-05		CR31781	1.57855	5e-05		Npc2h	3.42516	5e-05		CG13315	2.43293	5e-05		sns	2.74298	5e-05
																				CG6723	1.72385	0.0021		sm	1.5765	0.0042		Eip78C	3.42375	5e-05		CG8216	2.42816	0.00055		Octbeta1R	2.74267	5e-05
																				CG8952	1.7234	0.0015		CG9297	1.57102	5e-05		CG15890	3.42252	0.0004		nub	2.42373	0.00195		CG32023	2.74224	5e-05
																				drm	1.72332	5e-05		CG18304	1.56997	0.0025		CG30148	3.4206	0.00335		cmpy	2.42277	0.00575		CG3690	2.74164	5e-05
																				Awh	1.72207	0.00095		CG14196	1.56092	0.00555		CG18585,CG7025	3.41665	0.0268		tna	2.41998	0.00085		CG12913,CG12914	2.74029	0.01635
																				ham	1.72154	5e-05		alpha-Est9	1.56004	0.00485		ple	3.41403	5e-05		CG6700	2.41929	0.00375		AstA-R1	2.73898	0.0034
																				CG17032	1.72008	5e-05		AcCoAS	1.5497	5e-05		cpo	3.41301	5e-05		ct	2.41599	5e-05		Ance-3	2.73866	5e-05
																				dpy	1.71956	5e-05		Amy-p	1.54833	5e-05		Faa	3.41253	5e-05		bab2	2.4141	5e-05		CG1537	2.7383	0.0114
																				CG30016	1.71856	0.0001		RIC-3	1.54739	0.0001		CG6356	3.4113	0.00015		CG17562	2.41385	0.0018		CG8216	2.73809	5e-05
																				CG4630	1.71629	0.00505		CG30197	1.54362	0.0005		Ptx1	3.41088	5e-05		Cdk5alpha	2.41208	0.0001		Hex-C	2.73684	5e-05
																				RhoL	1.71629	5e-05		Cyp6g1	1.53945	5e-05		hgo	3.41004	5e-05		CG34054	2.40809	0.0141		CG31690	2.73637	5e-05
																				CG34305	1.71603	0.01955		CG7910	1.53938	5e-05		CG33970	3.40785	5e-05		Oli	2.40803	0.0094		CG4962	2.73587	5e-05
																				kon	1.71449	5e-05		CG7443	1.5345	0.00015		NimB5	3.40595	0.00025		CG7166	2.40802	0.00515		CG17752	2.73433	5e-05
																				SPR	1.71408	0.00095		CG16826	1.53388	5e-05		ap	3.40506	5e-05		CG13795	2.40616	0.00065		CG9626	2.7328	5e-05
																				CG15347	1.71391	5e-05		CG42450	1.52899	0.0026		CG44422	3.40338	5e-05		CG4328	2.40534	0.0142		nec	2.73213	5e-05
																				CG42817	1.71307	5e-05		CG9090	1.52772	5e-05		CG34355	3.40198	0.0112		loh	2.4046	0.0027		CG13160	2.73199	0.0001
																				CR44145	1.71224	0.0092		CG6409	1.52679	5e-05		CG33543	3.40148	5e-05		Trim9	2.40418	0.0046		ITP	2.73185	0.00015
																				CS-2	1.71215	5e-05		Mal-A6	1.52268	5e-05		stj	3.40062	5e-05		CG12014	2.40262	0.00945		CG10680	2.73049	5e-05
																				scb	1.71	5e-05		CG3961	1.52248	0.0004		TyrR	3.40061	5e-05		CG15531	2.40074	5e-05		Mal-A2	2.72931	5e-05
																				etaTry	1.70904	5e-05		jbug	1.521	0.0029		dysc	3.40001	5e-05		7B2	2.39998	5e-05		nrv3	2.72881	5e-05
																				CG30269	1.70897	5e-05		ClC-a	1.51844	0.00085		Cpn	3.39869	5e-05		Tusp	2.39948	0.0056		CG4462	2.72758	5e-05
																				Cyp6a17	1.70857	0.00095		CG30015	1.51548	0.00075		CG8774	3.3984	5e-05		CG31266	2.39924	0.00625		CG9394	2.72732	5e-05
																				Jon99Cii	1.70853	5e-05		CG11073	1.50884	0.0008		Syn1	3.39677	5e-05		Cyp28d1	2.39646	5e-05		CG12484	2.72672	5e-05
																				repo	1.70682	0.01305		Best2	1.50726	0.004		Cp19	3.39528	0.00125		beat-IIIc	2.39523	0.00295		CG10553	2.7248	5e-05
																				CG10625	1.70679	5e-05		srp	1.50254	0.0031		Drl-2	3.39508	5e-05		CG42322	2.39518	0.001		CG11426	2.72475	5e-05
																				bnb	1.7061	0.0005		CG31808	1.50203	5e-05		CG15803	3.39454	5e-05		CG17124	2.39407	5e-05		CG42795	2.72345	5e-05
																				kappaTry	1.70562	5e-05		CG11211	1.4975	0.00315		PGRP-SC1a	3.39293	0.01785		Tbh	2.39334	0.0033		Cbp53E	2.72245	5e-05
																				CG5791	1.70409	5e-05		pyd3	1.4943	0.002		CG7470	3.39106	5e-05		CG9164	2.38937	0.0032		zetaTry	2.71933	5e-05
																				CG5948	1.70264	0.0104		Blimp-1	1.48804	0.00435		CG18302	3.39087	0.0011		Tace	2.3882	0.00045		TkR86C	2.71852	0.0023
																				CG9717	1.70187	5e-05		CG5023	1.48732	5e-05		CG13739,CG13954	3.38743	0.0013		pgant2	2.38709	0.0002		twi	2.71765	0.0011
																				CG5909	1.70114	0.00015		Jon65Aiv	1.48555	5e-05		Rh3	3.38723	5e-05		sli	2.38701	5e-05		tutl	2.71674	5e-05
																				Proc	1.70092	5e-05		CG44085	1.48405	0.00395		ths	3.38542	5e-05		axo	2.38602	5e-05		ppk23	2.71602	5e-05
																				CG10131	1.70075	0.00025		Hsc70-1	1.48377	0.0006		CG7368	3.38275	0.00075		Spn88Eb	2.38514	0.0012		CG3332	2.7155	5e-05
																				nkd	1.70012	5e-05		CG7470	1.48046	5e-05		CG2145	3.38136	5e-05		PK2-R2	2.38485	0.00935		LanA	2.71454	5e-05
																				CG30285	1.69998	5e-05		p130CAS	1.47722	0.00305		CG5773	3.38124	5e-05		Syn	2.38249	5e-05		beat-Ia	2.71395	0.0003
																				Odc2	1.69702	0.0009		CG13506	1.47614	0.00045		CG9377	3.37868	0.00345		CG13654	2.38243	0.00765		CG34351	2.71294	0.00095
																				CG14253	1.69618	0.01015		CG3088	1.47375	5e-05		CG1544	3.37792	5e-05		Mrp4	2.38181	5e-05		CG33258	2.71189	5e-05
																				Ptp36E	1.69544	5e-05		CG10570	1.47196	5e-05		CG1461	3.37778	5e-05		Cyp309a1	2.38091	0.00205		ome	2.71029	5e-05
																				Cyp9h1	1.69534	0.00065		Timp	1.47146	0.005		unc79	3.37726	5e-05		Cyp6a18	2.37938	5e-05		tobi	2.71019	5e-05
																				CR44283	1.69414	0.01655		CG43066	1.4698	0.00225		Hdc	3.37156	5e-05		Rh50	2.37917	0.00165		CG42322	2.70959	5e-05
																				CG3690	1.69359	5e-05		SP1173	1.46461	0.0002		cmpy	3.37083	5e-05		CG13868	2.37542	5e-05		Ace	2.70959	5e-05
																				Inx7	1.69348	5e-05		ckn	1.46319	0.0038		cac	3.36545	5e-05		ACC	2.37407	5e-05		st	2.70791	0.0086
																				CG34426	1.69247	5e-05		tok	1.46118	0.0058		CG42346	3.36497	0.0224		CG5162	2.37317	5e-05		CG4734	2.70745	5e-05
																				swi2	1.69126	0.007		CR44095	1.45843	0.0002		CG1607	3.36335	5e-05		CG10086	2.37001	0.0007		CG34034	2.70697	0.00955
																				vir-1	1.68995	5e-05		CG11155	1.45626	0.0008		CG9451	3.3618	5e-05		Syt1	2.36859	5e-05		Mal-A4	2.7066	0.0003
																				cora	1.68921	5e-05		CG7720	1.45315	0.00595		CG30427	3.36018	5e-05		CG9555	2.36849	0.00595		CG6733	2.706	0.0003
																				Ets96B	1.68726	0.0048		Picot	1.45115	0.00025		PVRAP	3.35909	5e-05		CG9394	2.36607	5e-05		htl	2.70532	5e-05
																				CG7333	1.68667	0.0143		RyR	1.44867	5e-05		CG14526	3.35762	0.00085		scb	2.36478	5e-05		CG2145	2.70391	5e-05
																				Ag5r	1.68627	5e-05		CG34220	1.44855	0.0038		Rbp6	3.35584	5e-05		Syn2	2.36339	0.0017		Cyt-b5-r	2.70358	5e-05
																				CG12814	1.6852	5e-05		DOR	1.44519	5e-05		CG42268	3.35503	5e-05		CR44024	2.36265	0.00025		tna	2.70287	5e-05
																				CG3191	1.68518	5e-05		CG43102	1.42493	0.00185		CG3597	3.35473	5e-05		CG14257	2.36218	0.01005		CG8641	2.6998	0.00895
																				Irk2	1.68447	5e-05		Mlc1	1.42159	5e-05		Rgk1	3.35267	5e-05		nrv3	2.36085	5e-05		Oatp58Db	2.69902	5e-05
																				Mco1	1.68387	5e-05		wupA	1.42089	5e-05		CG2993	3.35238	5e-05		CG4962	2.3593	0.00885		pgant2	2.69821	5e-05
																				Tie	1.68378	5e-05		mbl	1.41997	0.0003		CG42324	3.3511	0.00035		CG5767	2.35862	5e-05		Spat	2.69735	5e-05
																				mgl	1.68228	5e-05		Tsp29Fb	1.4185	0.00565		Nmdar2	3.35084	0.00235		CadN	2.35819	5e-05		CG1246	2.69611	5e-05
																				CG1545	1.6822	0.0041		Myo61F	1.4138	0.00025		Dscam1	3.34962	5e-05		CG9626	2.35697	5e-05		CG9850	2.69568	0.0193
																				CG15695	1.68066	5e-05		CG13315	1.41216	5e-05		CG4822	3.34495	0.00165		CG30158	2.35671	0.00825		nAChRalpha2	2.69429	5e-05
																				CG14105	1.68058	0.00145		CG4928	1.41197	0.0001		CG13928	3.34465	5e-05		hth	2.35539	5e-05		CG2930	2.69401	0.00025
																				sls	1.68051	5e-05		Mal-A1	1.39788	5e-05		CG8245	3.34434	5e-05		Pdfr	2.35408	0.00025		CG44098	2.69352	0.0287
																				Tsp47F	1.68044	0.00805		CG8547	1.39581	5e-05		Cyp6a2	3.34381	5e-05		ptc	2.35391	0.00545		CG34383	2.69174	5e-05
																				Cht4	1.68014	5e-05		CG33258	1.39537	0.0005		kat-60L1	3.34381	0.00435		CG8708	2.34997	0.00085		cry	2.69155	0.0004
																				CG30015	1.67997	5e-05		CG7322	1.39121	0.0031		CG5758	3.33944	5e-05		SP2353	2.34959	5e-05		CG16820	2.69001	0.00045
																				CG13215	1.6791	0.00945		cora	1.39004	5e-05		mgl	3.33927	5e-05		Lim1	2.34823	0.0051		Prat2	2.69001	5e-05
																				Tsp42Eg	1.67905	5e-05		CG31659,NLaz	1.37786	0.001		salt	3.33687	5e-05		hiw	2.34597	0.0121		Rab3	2.68912	5e-05
																				CG11340	1.67866	5e-05		shot	1.37571	5e-05		NimB3	3.33349	0.00115		Cow	2.34278	0.00015		Ca-alpha1T	2.68908	5e-05
																				CG44008	1.67705	0.00645		by	1.37362	0.00065		CG15553	3.33311	0.00095		wtrw	2.34209	0.01575		Fst	2.6887	0.01695
																				cv-c	1.67689	5e-05		Nhe2	1.37212	5e-05		CG33143	3.33292	0.00045		MFS3	2.34185	0.0011		Obp18a	2.68847	5e-05
																				betaTry	1.67668	5e-05		CG17110,CG6726	1.37177	0.0005		CG9649	3.33183	5e-05		TyrR	2.34045	0.00525		wat	2.68807	5e-05
																				Doc2	1.67648	0.0084		Unc-115a,Unc-115b	1.37004	0.0046		Obp56d	3.33176	5e-05		drl	2.33747	0.0004		CG10062	2.68773	5e-05
																				inv	1.67631	0.00025		Ac76E	1.36658	0.0034		CG44247	3.3308	5e-05		CG31343	2.33733	5e-05		CG9702	2.68472	5e-05
																				CG18417	1.67566	0.00025		SERCA	1.36056	5e-05		Mdr65	3.33031	5e-05		Jhedup	2.33542	0.01855		CG14855	2.68464	0.0007
																				CAH1	1.67463	5e-05		tn	1.35757	5e-05		CG13650	3.32955	5e-05		CG3829	2.33324	0.00735		CG7560	2.68446	0.00265
																				CG13117	1.6739	0.00185		slo	1.35466	0.0005		CG1441	3.32887	5e-05		CG10924	2.32971	0.01285		Pkc53E	2.68305	5e-05
																				CR43866	1.67368	0.01295		lcs	1.35031	5e-05		ninaA	3.32865	5e-05		CG6834	2.32895	0.0004		Cyp6a18	2.68245	5e-05
																				Cyp6a8	1.67346	5e-05		CG8740	1.3456	0.0002		CG31345	3.32718	0.00015		Irc	2.32892	5e-05		CG6910	2.68238	5e-05
																				obst-E	1.67293	5e-05		CG9336	1.34039	5e-05		Pkc53E	3.32676	5e-05		thetaTry	2.32818	5e-05		Cyp6a20	2.68236	5e-05
																				hh	1.67221	0.001		zormin	1.33885	5e-05		CG42326	3.32524	0.00015		CG33080	2.32662	5e-05		Snap25	2.67878	5e-05
																				sick	1.67195	5e-05		Atet	1.33769	0.004		Rph	3.32056	0.01065		Rh7	2.3255	0.0043		gogo	2.67747	0.0005
																				CG11741	1.6711	0.0116		Drs	1.3375	5e-05		dpr5	3.31615	0.0012		exex	2.32519	0.0146		Cyp9f2	2.677	5e-05
																				pot	1.66993	5e-05		pHCl	1.33057	0.0023		CG34371	3.31542	5e-05		CG42817	2.32502	5e-05		CG9555	2.67671	0.0001
																				Socs36E	1.66757	5e-05		Zasp52	1.32971	0.0003		nolo	3.31266	5e-05		caps	2.32432	5e-05		CG12826	2.67598	0.00045
																				CG17843	1.66672	0.00035		AOX1	1.32944	5e-05		gammaSnap2	3.31009	0.00485		vanin-like	2.32291	0.0005		dpr14	2.67424	5e-05
																				CG6421	1.66554	5e-05		CG31999	1.32531	0.00455		CG11407	3.3075	5e-05		mgl	2.32286	0.00635		Ahcy89E	2.66886	5e-05
																				CG9743	1.66524	5e-05		btsz	1.32252	0.00155		CG13532	3.3024	0.0001		CG10170	2.32147	0.00095		CG11842	2.66786	5e-05
																				CG14854	1.66061	0.0014		Neurochondrin	1.32043	0.00185		CG10621	3.30151	5e-05		CG16947	2.32071	0.00465		ct	2.66602	5e-05
																				CG7300	1.65988	5e-05		Cpr67B	1.31666	0.00135		CG12851	3.30103	0.0001		Crz	2.32053	0.0059		rk	2.66473	0.0012
																				Idgf3	1.65978	5e-05		Zw	1.31131	0.0035		Rfabg	3.30049	5e-05		CG3868	2.31948	5e-05		tty	2.66355	5e-05
																				CR45604	1.65937	5e-05		CG5455	1.31104	0.0005		chp	3.29843	5e-05		CR45015	2.31872	0.00395		CG18067	2.66343	5e-05
																				CG30047	1.65916	5e-05		Fatp	1.30626	0.0003		CG13618	3.29711	5e-05		stl	2.31741	0.002		Cyp4e3	2.66204	0.0001
																				CG34375	1.65854	0.00295		CG31522	1.30596	5e-05		Syt7	3.29565	5e-05		nAChRbeta1	2.31587	5e-05		Myo28B1	2.66109	0.0001
																				CG13056	1.65794	0.0066		CG14109	1.30503	0.00575		CG34362	3.29536	5e-05		CG30015	2.315	5e-05		Tsp5D	2.66074	0.0004
																				Crz	1.65592	5e-05		stv	1.30379	0.00085		Odc2	3.29498	0.00375		iotaTry	2.31421	0.00685		CG18473	2.65973	5e-05
																				Ude	1.65592	5e-05		CG6910	1.29751	5e-05		CG15068	3.29338	5e-05		CG1909	2.31013	5e-05		CG3246	2.65903	0.0012
																				CG13124	1.65546	5e-05		CG1461	1.29364	0.00305		trpl	3.29202	5e-05		fusl	2.30747	0.00325		Cdk5alpha	2.65881	5e-05
																				CR44107	1.65535	0.0198		CG5167	1.29362	0.00075		CG9932	3.29033	5e-05		GABA-B-R2	2.3073	5e-05		CG18173	2.65823	5e-05
																				CG34398	1.65482	5e-05		CG9572	1.28971	0.0005		CG6154	3.28714	5e-05		CG31267	2.30671	5e-05		CG9360	2.65776	0.00035
																				CG30043	1.65449	5e-05		CG5399	1.28781	5e-05		CG7560	3.28634	0.00075		CG11000	2.30596	0.00065		CG43707	2.65761	5e-05
																				CG17475	1.65393	5e-05		vig	1.26242	0.00565		CG8358	3.28532	5e-05		CG6495	2.30567	5e-05		Tequila	2.65714	5e-05
																				CG11898	1.65291	0.0098		tmod	1.25883	5e-05		pdm3	3.28479	5e-05		CG7990	2.3055	0.0001		Toll-7	2.65619	5e-05
																				CG5397	1.65188	5e-05		CG42390	1.25498	5e-05		CR44850	3.28462	0.0006		Cyt-b5-r	2.30493	5e-05		CG14535	2.65381	0.0001
																				CG11852	1.64889	0.00025		CG5506	1.25458	0.00075		CG7881	3.28403	5e-05		Six4	2.30478	0.0002		CG5397	2.65305	5e-05
																				CG12014	1.64856	0.0007		CG8343	1.25455	5e-05		Ance-4	3.2839	5e-05		CG31414	2.30435	0.0022		babos	2.65281	5e-05
																				Obp19d	1.64798	5e-05		Unc-89	1.25307	5e-05		bab2	3.28226	5e-05		CG12963	2.30072	0.00035		CG5937	2.65265	5e-05
																				CG1942	1.64702	0.00145		CG6912	1.25167	0.0008		ec	3.28051	5e-05		CG8157	2.30052	0.0151		igl	2.65011	5e-05
																				sev	1.64251	5e-05		CG9008	1.23055	0.0033		Mmp2	3.27759	5e-05		CG4393	2.29672	5e-05		Gasp	2.64925	5e-05
																				CG4053	1.64169	0.00025		CG13124	1.22453	5e-05		v	3.27732	5e-05		mesh	2.29566	5e-05		Cyp28a5	2.64801	5e-05
																				Obp28a	1.64121	0.00345		GluClalpha	1.21887	0.00035		boss	3.27436	5e-05		scro	2.29335	0.0034		CG31475	2.64758	0.0001
																				CG11378	1.64116	5e-05		bdl	1.21457	0.00065		alpha-catenin-related	3.27389	5e-05		CG1607	2.29287	0.0001		CG32432	2.64647	0.00115
																				CG32813	1.63898	5e-05		GstE12	1.2037	5e-05		Cyp6a18	3.27217	5e-05		CG6283	2.29029	0.00885		CG16713,CG43165	2.64643	5e-05
																				tsh	1.63892	5e-05		sdt	1.2	0.00015		CG10514	3.27097	5e-05		CG42700	2.28885	0.0027		bap	2.64631	0.0004
																				CG17477	1.63872	0.01905		Ent2	1.19357	0.0034		Vha68-1	3.2659	5e-05		CG4829	2.28876	0.00105		Syn2	2.64542	5e-05
																				CG17386	1.63842	5e-05		Scp1	1.18928	5e-05		CG1941	3.26196	5e-05		CG5958	2.28847	5e-05		CG4822	2.64505	0.01785
																				Ser12	1.63767	5e-05		Pax	1.18169	5e-05		CG12541	3.26081	5e-05		CG9380	2.28846	5e-05		CG13315	2.64499	5e-05
																				nub	1.63641	0.00025		CAP,CG12910	1.17775	0.0011		Rdl	3.2539	5e-05		Vha100-5	2.28597	0.0005		Jon99Ci	2.64456	5e-05
																				CG31663	1.6364	5e-05		vri	1.17185	0.00125		CG43066	3.25303	5e-05		Kua	2.28508	0.00015		CG45002	2.64454	5e-05
																				CG31324	1.63628	5e-05		CG1674	1.16192	5e-05		noc	3.25289	5e-05		SPR	2.28406	0.0027		CG3829	2.64399	0.00045
																				AstA	1.6318	5e-05		Irc	1.1612	0.00465		CG7582	3.25246	0.02425		sick	2.28204	5e-05		CG14205	2.64326	0.01025
																				CG43740	1.63005	0.0001		CG15784	1.15965	5e-05		CG10553	3.25195	5e-05		TyrRII	2.28018	0.0043		CG18180	2.64187	0.0012
																				CG6337	1.62731	5e-05		cv-c	1.15847	0.00525		CG7366	3.25079	0.02		CG9279	2.27983	5e-05		dar1	2.64168	5e-05
																				Arpc3B	1.62715	0.0002		sls	1.15612	5e-05		dpr20	3.24836	5e-05		CG14933,CG42486	2.27948	0.0019		CG42492	2.64131	5e-05
																				lft	1.62556	5e-05		beta-Spec	1.15487	5e-05		CG33110	3.24751	5e-05		CG6006	2.27781	5e-05		Tsp42Ec	2.64117	5e-05
																				CG6972	1.62529	5e-05		RpL30	1.15463	5e-05		alpha-Est2	3.24691	5e-05		CG32115	2.27622	0.0185		CG2680	2.64071	5e-05
																				shd	1.62518	0.00135		Shroom	1.15368	0.00475		CG42817	3.24238	5e-05		CG13743,CG8197	2.27459	0.0007		CG32017	2.64043	5e-05
																				Npc2b	1.62426	5e-05		CG9331	1.14499	5e-05		Atet	3.24195	5e-05		qvr	2.2742	5e-05		CG9673	2.63918	0.00685
																				clumsy	1.62248	5e-05		Npc1a	1.14266	0.00135		CR46266	3.24012	0.002		CG17646	2.27339	5e-05		CG33970	2.63915	5e-05
																				CG14109	1.62124	5e-05		Kank	1.11597	0.003		dpp	3.23796	5e-05		CG32695	2.27134	0.0006		Cyp4ac2,Cyp4ac3	2.63815	0.0296
																				CG31100	1.62021	5e-05		CG34417	1.11564	0.00205		scro	3.23783	5e-05		Jon99Fi	2.27117	0.0005		su(r)	2.63493	5e-05
																				CG14590	1.61949	5e-05		CLIP-190	1.11354	0.00085		unc-4	3.23366	0.0006		CG32369	2.26957	0.0003		Alk	2.63428	5e-05
																				CG32137	1.61934	5e-05		CG43897	1.11038	5e-05		Sox21b	3.23144	5e-05		zetaTry	2.26932	0.00115		FoxP	2.63397	5e-05
																				Zip89B	1.61895	5e-05		RpLP0	1.10749	5e-05		Ect3	3.22804	0.00025		CG4607	2.26877	0.00165		CG16758	2.63394	5e-05
																				salm	1.61889	0.00025		CG3835	1.10361	5e-05		Rh50	3.22624	5e-05		jim	2.26692	5e-05		CG3746	2.6332	0.00015
																				CG31200	1.61768	5e-05		kay	1.10352	0.0001		Trim9	3.22575	0.0001		tty	2.2664	5e-05		CG13284	2.63316	5e-05
																				Irk3	1.6143	5e-05		kcc	1.0883	5e-05		Obp99c	3.22448	5e-05		babos	2.26614	0.00025		CG3822	2.63266	5e-05
																				jhamt	1.61418	0.00185		Nc73EF	1.08524	5e-05		Ugt86Dj	3.22284	0.0042		SK	2.26584	5e-05		vanin-like	2.63018	5e-05
																				CG8046	1.61329	0.01065		Pvr	1.0827	0.0055		CG2837	3.2202	0.02945		MsR1	2.26534	0.0086		CG30195	2.62977	0.0028
																				PGRP-LB	1.61319	0.01905		CG5538,Desat1	1.07929	5e-05		Tace	3.21458	5e-05		Ppa	2.26335	5e-05		GluRIA	2.62941	5e-05
																				TyrR	1.61296	0.0001		tai	1.07171	0.0023		beat-Ic	3.21344	0.00045		MtnB	2.26307	0.0006		CG34355	2.62579	0.0331
																				btsz	1.61209	5e-05		Sap47	1.07117	5e-05		Ubx	3.21181	5e-05		CG31869	2.26212	0.00025		Nckx30C	2.62547	5e-05
																				mfas	1.6099	5e-05		kdn	1.07036	5e-05		dac	3.21064	5e-05		CG43349	2.26077	5e-05		CG10339	2.6253	0.0002
																				Cyp6a23	1.60909	5e-05		RpL38	1.06384	5e-05		LanA	3.21045	5e-05		CG14509	2.25998	5e-05		CR44961	2.62459	5e-05
																				CG11149	1.60847	0.00045		r	1.0542	5e-05		Proc	3.21042	5e-05		toy	2.25883	0.0009		CG15760	2.62252	5e-05
																				Muc11A	1.60784	5e-05		Adh,Adhr	1.03818	5e-05		babos	3.20712	0.0001		CG5171	2.25727	0.0001		Pdfr	2.62183	5e-05
																				CG1139	1.60779	5e-05		Mur18B	1.02231	0.0003		CG12116	3.20671	0.0001		luna	2.25716	0.0092		Egfr	2.61901	5e-05
																				CG7888	1.60651	0.0003		l(2)01289	1.01765	5e-05		CG9990	3.20488	5e-05		Ance-4	2.25559	0.0039		CG30427	2.61754	5e-05
																				CG43163	1.60649	0.0001		bt	1.01255	5e-05		CG14245	3.20388	5e-05		CG33109	2.25524	5e-05		CG42342	2.61682	5e-05
																				CG34445	1.6064	0.001		RpL10Ab	1.01132	0.0001		CG15408,CG3285	3.20351	5e-05		Ncc69	2.25465	5e-05		AstC-R1	2.61624	5e-05
																				CG11453	1.60632	0.0001		RpS20	1.01132	5e-05		CG5958	3.2035	5e-05		CG4666	2.25424	0.0008		axo	2.61447	5e-05
																				CG8630	1.60597	5e-05		CG10911	1.00512	0.00075		CG1468	3.20241	5e-05		Lsd-1	2.25264	0.0003		Eip78C	2.6136	5e-05
																				per	1.60494	5e-05		RpL32	1.00344	5e-05		TM4SF	3.20209	0.00645		plum	2.25197	5e-05		Fas2	2.6121	5e-05
																				CG15046	1.60426	0.0004		PhKgamma	1.00204	5e-05		CG32483	3.2005	5e-05		Shal	2.25174	0.00015		CG30002	2.61175	0.0012
																				CG5346	1.60342	5e-05		CG45080	1.00081	5e-05		5-HT1B	3.20027	0.0004		CG2681	2.25055	5e-05		CG13739,CG13954	2.60996	0.00045
																				CG11073	1.60313	5e-05		Sas-6	-1.01238	0.0051		CheA84a	3.1987	0.00505		CG9449	2.24886	5e-05		CG34330	2.60887	5e-05
																				CG7299	1.60289	0.0005		CG13599	-1.05811	0.0039		Fs	3.19825	0.00115		Scgalpha	2.24836	0.01155		CR45736	2.60855	0.0101
																				CG17350	1.60272	0.0002		CG17361	-1.15853	0.0035		CR45973	3.19824	0.0013		CG2736	2.24703	0.00035		side	2.60844	5e-05
																				CG15556	1.60044	5e-05		CR43857,mir-275	-2.36562	0.0008		CG17244	3.19813	5e-05		CG10625	2.2462	0.00015		CG3164	2.60753	5e-05
																				CG10086	1.59749	5e-05						CG13255	3.19776	0.00275		Act57B	2.24553	5e-05		CG1941	2.60636	5e-05
																				Tsp42Er	1.59743	0.0002						CG33080	3.19718	5e-05		CG42235	2.24436	5e-05		CG6012	2.60483	0.01645
																				CHKov2	1.59585	5e-05						CG13409	3.19401	5e-05		eys	2.24011	0.0028		CG10799	2.60472	5e-05
																				CG34459	1.59581	0.01255						gogo	3.19269	0.0016		Ance-5	2.23871	0.0016		CG6067	2.60453	0.00705
																				nahoda	1.59542	5e-05						Obp49a	3.18749	5e-05		CG12402	2.23846	0.0027		Gld	2.60261	5e-05
																				CG33191,Pif1A,Pif1B	1.59511	5e-05						CR44922	3.18595	5e-05		Fs	2.2363	0.00755		CG17364	2.60251	5e-05
																				CG3097	1.59463	0.0007						Eaat1	3.18582	5e-05		CG34043	2.23539	0.0007		CG4459	2.60232	0.00175
																				CG14964	1.59324	5e-05						Drat	3.18112	5e-05		Fas2	2.2329	5e-05		Act88F	2.59916	5e-05
																				CG16743	1.59294	0.0001						CG34227	3.17805	5e-05		Cyp4g1	2.23246	0.0014		Mmp2	2.59896	5e-05
																				CG15431	1.59217	5e-05						CG9396	3.17794	5e-05		chinmo	2.2319	5e-05		wntD	2.59836	0.0242
																				sob	1.5916	0.00085						alpha-Est8	3.1778	5e-05		CR43417	2.2296	0.0068		Ilp2	2.5977	0.00165
																				TrpA1	1.59002	5e-05						CG16947	3.17705	5e-05		srp	2.22764	5e-05		LKRSDH	2.59666	5e-05
																				CG18507	1.58995	5e-05						CG6044,VepD	3.17256	0.00215		Tret1-1	2.2276	5e-05		Neurochondrin	2.59658	5e-05
																				CG34176	1.58841	5e-05						Obp99d	3.17058	0.0002		CG42492	2.22613	5e-05		scrt	2.59656	5e-05
																				Spn42De	1.58792	0.01315						trn	3.17005	5e-05		CG18746	2.22498	0.0077		Lgr1	2.59223	5e-05
																				Cad96Ca	1.58734	0.0009						CG17839	3.16921	5e-05		CG10623	2.22283	5e-05		CG13532	2.59147	5e-05
																				Dll	1.58597	5e-05						CG5767	3.16805	5e-05		fz2	2.22117	0.0001		CG11340	2.59091	5e-05
																				CG4734	1.58592	5e-05						Six4	3.16794	5e-05		CG44422	2.22061	0.00065		CG5321	2.58928	5e-05
																				CG7759	1.58384	5e-05						LanB1	3.16721	5e-05		retinin	2.22043	5e-05		IM33	2.58807	5e-05
																				CG13658	1.58322	0.0003						CG13360	3.16603	5e-05		trol	2.2194	5e-05		CG43351	2.58635	0.0026
																				Gadd45	1.58121	5e-05						hoe2	3.16477	5e-05		CG13003	2.21881	0.00135		CG17324	2.58574	0.0027
																				CG9864	1.58006	5e-05						CG3955	3.16338	5e-05		D	2.21699	0.0031		CG14669	2.58448	5e-05
																				CG11370	1.57907	0.0168						dysf	3.16168	0.00015		CG43066	2.21647	5e-05		Cyp6d5	2.58387	0.0069
																				CG6688	1.57705	0.0024						CG43074	3.16101	5e-05		CG3955	2.21552	0.0115		RhoGAP100F	2.5827	5e-05
																				CG5011	1.57573	5e-05						sog	3.15907	5e-05		CG43078	2.2146	5e-05		trh	2.58153	5e-05
																				CG31102	1.57522	5e-05						Tret1-1	3.15696	5e-05		FMRFa	2.21457	0.00025		CG31176	2.58003	0.0001
																				tn	1.57461	5e-05						Cyp4aa1	3.15613	0.00415		CG12269	2.21433	0.01665		lambdaTry	2.57897	5e-05
																				CG12824	1.57427	0.0002						CG13325	3.15566	0.00195		CG1941	2.21369	0.0057		CG8785	2.57777	5e-05
																				Phae1	1.57416	0.0002						CR44052	3.15216	0.02485		Cyp6w1	2.21325	5e-05		CG34331	2.5775	5e-05
																				CG11425	1.57392	0.0008						wb	3.15082	5e-05		Gel	2.21234	5e-05		CG5065	2.5772	5e-05
																				Scr	1.56957	0.0001						fru	3.14749	5e-05		Acp53C14c,CG42392,unc-104	2.21221	5e-05		klg	2.57711	5e-05
																				CG45061	1.56892	0.0057						cas	3.14747	0.0002		cv-2	2.21156	0.00015		nAChRalpha6	2.57674	5e-05
																				Tsp5D	1.56887	0.0006						CG31300	3.14613	5e-05		comm	2.21069	0.0074		Cyp6a2	2.57608	5e-05
																				CG14292	1.56865	5e-05						CG13283	3.14539	0.0011		CG7164,Uro	2.20765	5e-05		CG10116	2.57476	0.00145
																				MFS9	1.56854	5e-05						CG34354	3.14416	5e-05		CG10553	2.20736	0.0002		CG9747	2.57431	5e-05
																				CG15673	1.56744	0.01295						CG43861	3.14243	0.0003		Tsp42Ec	2.20672	5e-05		CG9164	2.57067	5e-05
																				SclA,SclB	1.5667	5e-05						Shab	3.14241	5e-05		CG14015	2.20626	0.01005		CG5080	2.56948	5e-05
																				CG15255	1.56602	5e-05						CG5973	3.14183	5e-05		CG8738	2.20613	0.00705		stan	2.56871	5e-05
																				Csas	1.56529	0.00125						CG8051	3.1414	5e-05		CG7299	2.20562	0.0063		CG34203	2.56858	5e-05
																				GluRIID,GluRIIE	1.56362	0.01665						D	3.1392	5e-05		Clk	2.20503	5e-05		CG6426	2.56829	5e-05
																				CG6356	1.56241	5e-05						CG42246	3.13915	0.00045		mab-21	2.20452	0.0102		pyr	2.56828	5e-05
																				sas	1.56224	5e-05						CG8468	3.13897	0.01685		yellow-b	2.20359	0.0033		CG7084	2.56783	5e-05
																				ptc	1.56042	0.00015						CG7333	3.13881	0.02165		CG14457	2.20264	0.01095		CG33282	2.56744	5e-05
																				Nep3	1.55964	5e-05						CG13404	3.13788	0.00395		CG9008	2.20251	5e-05		Odc1	2.56598	5e-05
																				Nha2	1.55867	5e-05						CR44024	3.13776	5e-05		sty	2.19949	5e-05		CG15597	2.56194	0.00435
																				CG30195	1.55864	0.00275						Ank2,CG44195	3.13703	0.00465		h	2.19729	5e-05		Msr-110	2.56186	5e-05
																				CG4577	1.55783	5e-05						ana	3.13295	5e-05		CG13532	2.19686	0.00355		Oatp58Dc	2.56167	5e-05
																				CG13177	1.55612	0.0027						CG4927	3.13223	0.0053		DopEcR	2.19657	5e-05		nwk	2.55886	0.02615
																				CG11321	1.55601	0.00265						CG34040	3.13204	0.0005		cpx	2.19607	5e-05		CG7368	2.55759	0.0001
																				Pvr	1.55246	5e-05						CG30278,Oatp58Da	3.13122	5e-05		CG9509	2.1959	0.01305		CG3775	2.55665	0.001
																				unc-4	1.552	0.00385						CG11619	3.13035	5e-05		CG30456	2.19551	0.00315		disco-r	2.55591	5e-05
																				AstC	1.55129	5e-05						mamo	3.1285	5e-05		Cyp6a2	2.19475	0.00455		Jon99Cii	2.55423	5e-05
																				Jon99Fi	1.551	5e-05						fw	3.12574	0.00025		NaPi-T	2.19322	5e-05		CG1468	2.55414	5e-05
																				CG5404	1.54966	0.0013						CG4393	3.12521	5e-05		CG10512	2.19135	0.021		CG17732	2.55315	0.0005
																				CG15247	1.54937	5e-05						DOR	3.1248	5e-05		betaTub97EF	2.19103	5e-05		Pkg21D	2.553	5e-05
																				NPFR	1.54685	0.00095						per	3.12421	5e-05		CG31087	2.19058	0.0044		TrissinR	2.5521	5e-05
																				Vha100-5	1.54564	5e-05						ninaC	3.12073	5e-05		Shab	2.19034	5e-05		CG12239	2.55179	5e-05
																				CG33966	1.54537	0.00275						emp	3.11833	5e-05		Gp150	2.18272	5e-05		caps	2.55052	5e-05
																				nemy	1.54458	5e-05						CG31475	3.11818	0.00015		Tsp42Eg	2.18209	5e-05		hth	2.55	5e-05
																				CG31675,CG9338	1.54397	5e-05						CG42337	3.11757	5e-05		CG42673	2.18095	5e-05		CG17646	2.54959	5e-05
																				Antp	1.54396	0.0001						CG1909	3.11467	5e-05		Rgk1	2.17814	0.00225		RSG7	2.5493	5e-05
																				CG13631	1.54365	5e-05						Ugt58Fa	3.11416	5e-05		Hf	2.17626	0.00035		CG15201	2.5465	5e-05
																				Tg	1.54352	5e-05						Gbs-76A	3.1131	5e-05		Kr-h1	2.17592	5e-05		tj	2.54578	5e-05
																				CG34288	1.54315	0.00335						CG11221	3.11302	0.00015		CG11317	2.17553	0.0014		Gel	2.54575	5e-05
																				BBS8	1.54299	0.0122						drd	3.1112	5e-05		CG13067	2.17523	0.0086		zfh2	2.54557	0.0094
																				en	1.54297	0.0054						LanB2	3.11012	5e-05		CG32687	2.17522	5e-05		CG12268	2.54484	5e-05
																				CR46058	1.54224	0.0009						SPARC	3.10719	5e-05		CG18473	2.1749	5e-05		CR44035	2.54324	5e-05
																				CG14606	1.54208	5e-05						ome	3.10698	5e-05		gce	2.17416	5e-05		CG43106,lov	2.54289	0.00025
																				org-1	1.54144	0.00075						CG7408	3.10358	0.0025		CG42268	2.17355	5e-05		CG42324	2.54262	0.00075
																				CG32023	1.53975	5e-05						CG5819	3.10335	5e-05		CG10137	2.1734	0.01245		CG33494	2.54183	5e-05
																				CG31267	1.53948	5e-05						NimB2	3.10333	5e-05		Fer1	2.17291	0.0125		CanB	2.53927	5e-05
																				CG10562	1.53858	5e-05						CG16749	3.10272	5e-05		Whamy	2.17291	0.0007		CG44476	2.53891	0.00585
																				CG17121	1.53754	5e-05						CG43114	3.10218	0.00435		CG15408,CG3285	2.17199	0.0003		Gr2a,futsch	2.53733	5e-05
																				CG13102	1.53752	0.0003						Ggamma30A	3.10187	5e-05		mGluR	2.1715	0.0004		yellow-f2	2.53598	5e-05
																				CG30271,CG30274,CG42284	1.53682	0.00305						CG11852	3.10023	0.0023		AstA	2.167	0.00065		CR44832	2.53597	5e-05
																				Pkg21D	1.53647	5e-05						eag	3.1002	5e-05		Syt4	2.16679	5e-05		Tg	2.53525	5e-05
																				SerT	1.5361	0.0001						CG12912,Hr46	3.09956	5e-05		CG13409	2.16662	0.01395		CG32212	2.53507	0.02115
																				Cyp4e3	1.53597	5e-05						santa-maria	3.09708	0.0249		Ahcy89E	2.1661	0.00235		Octbeta3R	2.53394	0.0006
																				CG3505	1.53425	5e-05						Hml	3.09687	5e-05		Neurochondrin	2.1636	5e-05		Ugt86Dd	2.53371	5e-05
																				Oatp74D	1.53417	5e-05						Sln	3.09576	5e-05		Pask	2.16357	0.0114		Dscam1	2.53164	5e-05
																				CG8329	1.53369	5e-05						CG9317	3.09554	5e-05		CG6040	2.16224	5e-05		dally	2.53141	5e-05
																				CG1941	1.53266	5e-05						CG31769	3.09549	5e-05		CG4928	2.16102	5e-05		slp1	2.53134	0.0005
																				Gat	1.53252	5e-05						Syp	3.09528	5e-05		CG11099	2.15896	0.00055		Ugt36Bc	2.53036	5e-05
																				RhoGAP16F	1.53152	5e-05						CG8665	3.09327	5e-05		CG10650	2.1578	0.00025		Nmdar2	2.53009	0.0057
																				CG7778	1.53111	5e-05						slp1	3.09259	0.0028		E(spl)m3-HLH	2.15759	0.006		B-H1	2.52953	0.00125
																				CG5160	1.53105	0.00215						CR44035	3.09029	5e-05		Eaat1	2.15746	5e-05		CG1889	2.52899	5e-05
																				ome	1.53097	5e-05						Ef1alpha100E	3.08928	5e-05		cln3	2.15613	0.0003		Cyp28d1	2.52873	5e-05
																				TwdlG	1.53065	0.0006						Cyp6a21	3.08795	5e-05		tow	2.15539	0.00265		Vha68-1	2.52858	5e-05
																				CG13924	1.53054	0.01655						CG42361	3.0867	0.02755		CG11340	2.15504	0.0112		CG3868	2.52809	5e-05
																				CG8738	1.52993	5e-05						CG18208	3.08663	5e-05		edl	2.15458	0.00735		Ect3	2.52795	5e-05
																				CAP,CG12910	1.52925	5e-05						CG34426	3.08529	5e-05		psh	2.15327	0.01255		CG6867	2.5274	0.00065
																				CG12963	1.52904	5e-05						CG17211	3.08509	5e-05		CG13928	2.153	0.00745		CG14024	2.5273	5e-05
																				Obp57a,Obp57b,Obp57c	1.52858	5e-05						CG11842	3.07977	5e-05		CG15742,mew	2.15122	5e-05		CG18003	2.52429	5e-05
																				CG18746	1.52605	0.0013						bark	3.07972	5e-05		Hn	2.1511	5e-05		CG34362	2.5242	5e-05
																				CG6429,CG6435	1.52571	0.00075						jim	3.07565	5e-05		sens-2	2.15069	0.0067		CG11099	2.524	5e-05
																				Phae2	1.52456	0.0003						su(r)	3.07539	5e-05		CG31326	2.14878	5e-05		Ir76b	2.52342	0.0049
																				PGRP-LA	1.52388	5e-05						CG16713,CG43165	3.07494	5e-05		Glut4EF	2.1464	0.0175		Tdc1	2.52292	0.00825
																				CG12194	1.52341	5e-05						CG43351	3.07433	0.0085		CG7191	2.14559	0.0137		Gat	2.51979	5e-05
																				CG15506	1.52292	0.0063						PKD	3.07247	5e-05		CG3164	2.14542	0.00565		Tet	2.51975	5e-05
																				Tsp	1.5225	5e-05						CG6067	3.07218	0.0015		Eip74EF	2.14437	0.0018		CG11353	2.5192	5e-05
																				CG31469	1.52232	0.0003						Obp19b	3.06986	5e-05		salr	2.14422	0.0091		Gp150	2.51912	5e-05
																				AstC-R2	1.52185	0.00385						CG4306	3.06882	0.0032		CG31286	2.14312	0.00285		CG13313	2.51877	5e-05
																				CG6847	1.5191	0.00015						GstT4	3.06689	5e-05		Ndg	2.14222	0.0059		CG5849	2.51876	5e-05
																				CG44142	1.51774	0.00085						dally	3.06445	5e-05		beat-VII	2.14088	5e-05		nAChRbeta3	2.5185	0.0001
																				CG42394	1.51732	5e-05						CG9631	3.06428	5e-05		CG31547	2.14027	5e-05		CG7990	2.51841	5e-05
																				CG15394	1.5156	0.0011						Idgf1	3.06353	0.0008		mthl3	2.13919	0.0027		beat-VI	2.51725	0.0001
																				CG45076,CG45078,fau	1.51557	5e-05						eya	3.06318	5e-05		CG12071	2.13887	5e-05		CG14694	2.51601	5e-05
																				Ugt37b1	1.51385	0.00485						wat	3.06158	5e-05		CG8745	2.1386	5e-05		yellow-b	2.51595	5e-05
																				CG31676	1.51367	5e-05						CG17739	3.06082	5e-05		Ac76E	2.13639	5e-05		retinin	2.5151	5e-05
																				CG13284	1.51332	5e-05						CG8216	3.06053	5e-05		nec	2.13634	5e-05		Smvt	2.51494	5e-05
																				CG31659,NLaz	1.51298	5e-05						rdo	3.05956	5e-05		Mmp1	2.13631	0.01255		CG31370	2.51408	0.0003
																				CG11889,CG11891	1.51155	5e-05						CR43417	3.05922	5e-05		CG16791	2.13519	5e-05		CG6465	2.5129	5e-05
																				yellow-b	1.5115	5e-05						Ugt86Dd	3.05467	5e-05		CG3328	2.13515	5e-05		CG43110	2.50983	5e-05
																				CG42705	1.50834	5e-05						CG16820	3.05268	0.00055		Oamb	2.13509	0.00735		CG42249	2.50914	5e-05
																				Myo61F	1.50758	5e-05						Ugt86Dc	3.05257	0.0036		yip7	2.1341	5e-05		CG5612	2.50644	5e-05
																				Ahcy89E	1.50713	5e-05						CG6959	3.05256	5e-05		tnc	2.13323	0.0008		CG31547	2.50631	5e-05
																				CG11686	1.50633	5e-05						robo2	3.05073	0.00455		CG5778	2.13296	5e-05		CG13650	2.50396	5e-05
																				Spn55B	1.50578	5e-05						CG31663	3.0466	5e-05		CG12268	2.13296	0.0028		toy	2.50269	5e-05
																				Esyt2	1.50487	5e-05						CG17124	3.04449	5e-05		Cyp6g1	2.13254	5e-05		CG9649	2.50208	5e-05
																				CG15628	1.50457	5e-05						ASPP	3.04314	5e-05		DOR	2.13164	5e-05		Cyp6a23	2.50193	5e-05
																				CG15186	1.50402	5e-05						comm2	3.0405	5e-05		noc	2.1311	0.0002		LanB2	2.50191	5e-05
																				Gal	1.50324	0.0019						fng	3.0405	5e-05		fng	2.13021	0.0005		SPR	2.50123	5e-05
																				CG14131	1.50257	0.01745						CG3829	3.03942	0.0005		CG33285,ko	2.12971	0.0003		CG32024	2.49915	5e-05
																				CG5361	1.50126	0.00215						CG6749	3.03906	5e-05		Fas3	2.12856	5e-05		NaPi-T	2.49876	5e-05
																				lbl	1.50037	0.00095						dpr7	3.03575	5e-05		LKRSDH	2.12821	0.0023		CG10359	2.49859	0.00015
																				CG34446	1.49974	0.0008						Cyp4d8	3.03566	0.00035		corn	2.12814	0.00065		emp	2.49849	5e-05
																				CG8547	1.49969	5e-05						CG10570	3.03516	5e-05		CG33511	2.12813	0.0142		CG8051	2.49738	5e-05
																				Timp	1.49874	5e-05						nAChRbeta1	3.035	5e-05		Cht5	2.1273	0.0122		CG42822	2.49597	0.02215
																				Ptr	1.49764	0.00025						Cdep	3.03182	5e-05		Mipp1	2.12676	5e-05		CG12541	2.49453	5e-05
																				rgn	1.4969	0.0014						Ncc69	3.02952	5e-05		CG2145	2.12667	0.0002		CR44107	2.49361	0.0071
																				Blimp-1	1.49658	5e-05						yip7	3.02864	5e-05		CG8907	2.12649	0.00035		FucTC	2.49325	0.0001
																				CG14830	1.49643	0.00135						Cyp6a17	3.02465	0.00385		bap	2.12579	0.01805		CG15423	2.49316	5e-05
																				EbpIII	1.49583	5e-05						Nplp2	3.02336	5e-05		Bace	2.1249	5e-05		PGRP-SC1a	2.49312	0.0001
																				CG7191	1.4958	0.00295						slow	3.0229	5e-05		nSyb	2.12469	5e-05		NimB2	2.49308	5e-05
																				CG31076	1.49563	0.0051						Hk	3.02254	5e-05		CG2680	2.12155	0.0028		CG15279	2.49276	5e-05
																				CG7829	1.4944	5e-05						CR44832	3.02111	5e-05		Zip71B	2.12134	0.0139		pnr	2.49165	0.0015
																				Nep1	1.49339	0.00825						Pde1c	3.02079	0.00055		trn	2.12051	0.00175		CG7888	2.49143	5e-05
																				CanA1	1.49322	5e-05						lz	3.01961	5e-05		tobi	2.11792	5e-05		CG10623	2.49028	5e-05
																				Gasp	1.4925	5e-05						CG13155	3.01897	0.00035		Mmp2	2.11721	0.0013		lectin-24Db	2.48968	0.0005
																				tal-3A	1.49207	5e-05						twi	3.01715	0.00885		shakB	2.1171	0.0001		CG10086	2.48918	5e-05
																				CR43870	1.49	0.00385						CG15784	3.01695	5e-05		Tsp42Eq	2.11658	0.00135		ppk	2.48756	0.00035
																				CG9628	1.48964	0.0202						Cyt-b5-r	3.01632	5e-05		CG10560	2.11585	5e-05		bab2	2.48644	5e-05
																				CG31999	1.48933	5e-05						MFS3	3.01382	0.00035		Jon99Cii	2.1153	5e-05		dpp	2.48519	5e-05
																				CG9812	1.488	5e-05						CG12269	3.01087	0.0003		CG9649	2.11501	0.00185		TyrRII	2.48452	5e-05
																				edl	1.48757	0.0005						robo1	3.00714	5e-05		fw	2.11319	0.00955		Fer1	2.48227	0.00035
																				Hsp68	1.48681	0.0042						dsb	3.00671	5e-05		CG5065	2.11256	5e-05		Sr-CI	2.48186	5e-05
																				Damm	1.4865	0.00035						sick	3.00612	5e-05		bark	2.11244	0.00015		alpha-Est2	2.47638	0.0003
																				CG10176	1.48615	0.00525						CG44476	3.00545	0.0006		org-1	2.11204	0.0132		CG6040	2.47619	5e-05
																				CG5639	1.48577	0.0003						CG4596	3.00369	0.0004		epsilonTry	2.11201	5e-05		CG11550	2.47568	5e-05
																				CG34220	1.48493	5e-05						CheA87a	3.00309	5e-05		Cyp12a5	2.11134	0.0021		v	2.47258	5e-05
																				CG32082	1.48433	5e-05						CR44961	3.00274	0.0022		CG9813	2.10518	5e-05		CG15270	2.47226	5e-05
																				CG17111	1.4842	0.0031						CG13912	3.0009	5e-05		CG17778	2.10366	0.00185		CG5107	2.47225	5e-05
																				bab1	1.48312	0.00055						Gel	3.00009	5e-05		PH4alphaPV	2.10331	0.007		sog	2.47006	5e-05
																				CG13510,CG13511,CG42565	1.48261	5e-05						CG13794	2.99859	5e-05		ple	2.1008	0.00075		CG11951	2.46975	5e-05
																				CG34054	1.48185	0.00225						Ppa	2.99781	5e-05		zormin	2.09982	5e-05		CG4301	2.46922	5e-05
																				CG4250	1.48096	5e-05						Pask	2.99211	0.00015		CG14186	2.09796	5e-05		CR45015	2.46844	5e-05
																				CG9452	1.47993	5e-05						elB	2.98907	5e-05		LysP	2.09726	0.00015		CG15630	2.46809	5e-05
																				CG3091	1.47885	5e-05						tsl	2.98867	5e-05		rgn	2.09703	0.00185		Nrx-1	2.46639	0.0017
																				CG17919	1.47781	0.0143						CG14400	2.98633	0.00515		Atet	2.09701	5e-05		CG4168	2.46618	0.0001
																				Dscam1	1.4776	5e-05						CR43250	2.98537	0.00445		CG31086,CG31323	2.09701	0.01185		tnc	2.46618	5e-05
																				CG33282	1.47739	0.0002						CG33281	2.98506	5e-05		CG14196	2.09645	0.00015		CG15068	2.46611	5e-05
																				CG5697	1.47557	5e-05						CG5171	2.98151	5e-05		CG15630	2.09589	0.0025		CG15406	2.46555	5e-05
																				Trissin	1.47428	0.00035						bnl	2.98064	5e-05		Slc45-1	2.09417	0.00575		CG33514	2.46393	0.00025
																				CG5080	1.4742	5e-05						CG14567	2.98046	5e-05		vg	2.09378	0.01325		Sk1	2.46276	0.00605
																				Ag5r2	1.47394	0.00035						CDase	2.97847	5e-05		CG4629	2.09377	0.0025		Gbs-76A	2.46241	5e-05
																				pio	1.47347	5e-05						CG3328	2.97734	5e-05		CG14245	2.0907	5e-05		CG10131	2.46233	5e-05
																				pyr	1.47333	5e-05						CG12268	2.97721	5e-05		frma	2.08866	5e-05		Mipp1	2.46223	5e-05
																				Cyp12c1	1.47318	5e-05						CG5065	2.97537	5e-05		elB	2.08309	0.00055		salm	2.4615	5e-05
																				CG11368	1.47278	5e-05						Cyp6a20	2.97347	5e-05		NPF	2.0828	0.00365		CG11892	2.46139	5e-05
																				CR45682	1.47228	0.00035						Fas3	2.97299	5e-05		CG31272	2.07963	5e-05		CG34288	2.46139	0.0009
																				stum	1.47189	0.01875						CG9850	2.97259	0.00455		CG15201	2.07863	5e-05		CG13654	2.45899	0.0033
																				Traf-like	1.47069	0.0034						CG42747	2.97185	0.00265		mamo	2.07831	5e-05		CG9380	2.45707	5e-05
																				CG18258	1.46874	0.00175						Npc2g	2.97142	5e-05		CG5773	2.07719	0.00095		fng	2.45559	5e-05
																				Spn42Dc,Spn42Dd	1.46685	5e-05						CG18003	2.96917	5e-05		CG31475	2.07591	0.0097		Cdep	2.45441	5e-05
																				CG13707	1.46622	0.0009						CG4328	2.96908	0.0057		eya	2.07446	5e-05		CG42269	2.45381	0.00125
																				CG9932	1.46561	5e-05						zfh2	2.96813	0.003		Pvr	2.07441	5e-05		Prm	2.45359	5e-05
																				CG5506	1.46515	5e-05						CG1889	2.96699	5e-05		CG8888	2.07433	5e-05		CG11878	2.4528	5e-05
																				CG18088	1.46467	0.01245						CG1213	2.96597	5e-05		CG6867	2.07108	0.0144		stl	2.45232	5e-05
																				CG1572	1.46466	5e-05						Msr-110	2.96569	5e-05		CG5080	2.06955	5e-05		CG6024	2.45218	5e-05
																				CG5254	1.46452	0.0084						otp	2.96506	5e-05		CG11353	2.06916	0.0154		CG30008	2.45149	0.00975
																				elB	1.46405	5e-05						nec	2.9644	5e-05		bru-2	2.06901	5e-05		fas	2.45128	5e-05
																				sda	1.46357	5e-05						CG5835	2.96406	5e-05		Cat	2.06828	5e-05		CG18417	2.44891	5e-05
																				CG5835	1.46307	5e-05						CG5361	2.96355	0.00045		Syt7	2.06724	5e-05		tal-3A	2.44848	5e-05
																				CG14968	1.46295	5e-05						CG33203	2.96211	0.0001		CG11842	2.0671	0.00995		CG8745	2.44832	5e-05
																				Mrp4	1.46155	5e-05						PH4alphaEFB	2.95955	5e-05		Irk3	2.06536	0.0052		elB	2.44801	5e-05
																				rk	1.46149	0.0101						CG2070	2.95784	5e-05		Reg-2	2.06471	0.00195		Hf	2.44782	5e-05
																				Mdr65	1.46046	5e-05						Cyp4g15	2.95733	5e-05		CG8358	2.06461	0.0205		mab-21	2.44754	5e-05
																				CG32280	1.45983	0.01435						Glt	2.95594	5e-05		DNaseII	2.06337	0.0003		CG5527	2.44737	0.00015
																				CR43259	1.45954	0.01555						CG10361	2.95574	0.0003		CG4133	2.06292	0.00145		CG5835	2.44676	5e-05
																				MtnE	1.45953	5e-05						CR31451	2.95535	5e-05		CG43110	2.06198	0.00025		unc79	2.44624	5e-05
																				ple	1.45738	5e-05						CG30015	2.95346	5e-05		PGRP-LC	2.05752	0.00075		CG33285,ko	2.44332	5e-05
																				CG9815	1.45713	0.0014						CG13003	2.95339	5e-05		CG6959	2.05747	0.0002		CG17027,CG17028,CG17029	2.44123	0.00055
																				CG15153	1.4565	0.0174						CG10132	2.95298	0.0024		CG9689	2.05709	0.00655		CG8550	2.43885	0.00645
																				dac	1.4557	5e-05						Gp150	2.95269	5e-05		CG11191	2.05663	0.0035		Spn47C	2.43871	5e-05
																				tna	1.45494	0.00415						CG31690	2.95138	5e-05		CR44035	2.05652	0.0143		Drat	2.43862	5e-05
																				Fas2	1.45221	5e-05						Gat	2.9492	0.0001		Dop1R2	2.05544	0.002		CG11221	2.43861	0.0002
																				CG32982	1.45031	5e-05						Oatp74D	2.94751	5e-05		Mal-A3	2.05527	0.0015		CG1648	2.43856	5e-05
																				CG30456	1.44944	5e-05						Tusp	2.94729	5e-05		Npc2h	2.05472	0.0119		Rdl	2.43772	5e-05
																				CG10737	1.44941	5e-05						sim	2.9471	5e-05		Sox21b	2.05462	0.0138		otp	2.43771	5e-05
																				by	1.44937	5e-05						CG14132	2.94578	0.0003		Sox102F	2.05385	5e-05		spz5	2.4377	0.00475
																				cv-2	1.44891	5e-05						CG13056	2.94549	0.0132		bowl	2.05371	5e-05		para	2.43373	5e-05
																				CG4462	1.44833	5e-05						GABA-B-R2	2.94307	5e-05		Eip93F	2.05341	5e-05		TpnC73F	2.43331	5e-05
																				CG31265,CG31269	1.44685	5e-05						fkh	2.94277	5e-05		ImpL2	2.05199	5e-05		CG6006	2.433	5e-05
																				CG8646	1.44581	0.00445						CG14015	2.93952	0.0003		CG7542	2.05071	0.01135		Inx7	2.43206	5e-05
																				bowl	1.44536	5e-05						sens-2	2.93818	5e-05		Ugt36Bc	2.04991	0.00095		pirk	2.43027	5e-05
																				CG2641	1.44526	0.0004						CG11147	2.93541	5e-05		CG13650	2.04989	0.0025		CG1791	2.42943	0.00015
																				CG43102	1.44377	5e-05						Ets98B	2.93395	5e-05		CG5687	2.04913	5e-05		Tsp29Fa	2.42925	5e-05
																				CG3088	1.4429	5e-05						Tsf1	2.93393	5e-05		CG7135	2.04882	0.01485		CG34054	2.42845	0.00225
																				CG7365	1.44215	5e-05						CG5375	2.93322	5e-05		PsGEF	2.04821	5e-05		Spn42Dc,Spn42Dd	2.42772	5e-05
																				CG43291	1.4399	0.0067						IM33	2.92968	5e-05		CG42249	2.04651	5e-05		CG44153	2.4276	0.0063
																				Nlg1	1.43929	5e-05						NtR	2.92897	5e-05		GstT4	2.0447	5e-05		nvy	2.42741	0.0001
																				CG2681	1.43835	5e-05						Slc45-1	2.9278	5e-05		CG30278,Oatp58Da	2.04045	0.0066		Ent3	2.42575	0.00195
																				CG6749	1.43659	0.0065						CG31810	2.92608	0.00705		Nhe2	2.03904	5e-05		cln3	2.42539	5e-05
																				so	1.43601	5e-05						comm	2.92595	5e-05		CG9932	2.03645	5e-05		CG9932	2.42447	5e-05
																				CG30099,CG30324	1.43601	0.0061						corn	2.92564	5e-05		Blimp-1	2.03607	5e-05		Sln	2.42413	5e-05
																				CG13318	1.43593	0.0001						CG11340	2.92547	0.0002		CG1208,glob3	2.03607	0.00365		CG40470	2.42233	5e-05
																				CG15263	1.43544	0.02175						CG14933,CG42486	2.92456	0.00055		CG17475	2.0355	5e-05		CG5973	2.42194	5e-05
																				cmb	1.43313	5e-05						CG6847	2.92286	0.0004		Pkg21D	2.0339	0.0041		CG31380	2.42156	0.00025
																				emp	1.43312	5e-05						CG2254	2.92271	5e-05		stumps	2.032	0.0003		Scr	2.4215	5e-05
																				CG10175	1.43212	0.0002						Act57B	2.92207	5e-05		CG42335	2.03194	0.0046		CG1213	2.42097	5e-05
																				CG31690	1.43196	0.00025						wtrw	2.9216	0.00455		IM2	2.03043	0.0045		TM4SF	2.41721	0.00715
																				CG10477	1.43105	5e-05						CG34208	2.92109	0.0047		Syp	2.0303	0.0011		CG3104	2.41714	0.00075
																				CG9497	1.43102	0.0009						CG9497	2.91877	5e-05		Gat	2.02922	0.00415		CG4019	2.41686	5e-05
																				CG4830	1.42924	0.01665						SPR	2.91701	5e-05		CG5853	2.02886	0.0002		CG8738	2.41675	5e-05
																				Gbs-76A	1.42903	5e-05						CG15414	2.91669	0.0008		kek4	2.0281	0.01165		CG14015	2.41665	0.00045
																				CG12158	1.42849	5e-05						CG9164	2.9163	0.0002		CG17323	2.02734	0.00075		betaTub97EF	2.4154	5e-05
																				Rcd2	1.42845	5e-05						Cad74A	2.91455	0.0001		CG30089	2.02626	0.0006		CG10300	2.41474	0.00415
																				CG7497	1.42701	0.0003						Cyp28a5	2.91411	5e-05		CG34446	2.02611	0.01455		santa-maria	2.4143	0.00365
																				CG30154	1.42546	0.00655						CG6503	2.91371	5e-05		CG12541	2.02551	0.0023		CG5577	2.41405	5e-05
																				CG42697,GEFmeso	1.425	5e-05						CS-2	2.91276	5e-05		CG15423	2.02514	0.00075		CG8888	2.41379	5e-05
																				grn	1.42494	0.00565						CG11951	2.91274	0.0002		hebe	2.02438	5e-05		CG15203	2.41182	5e-05
																				CG16947	1.42369	0.00055						CG17190	2.90856	0.00145		sosie	2.02327	0.00195		CG6415	2.41167	5e-05
																				noc	1.42328	5e-05						Cyp9f2	2.9085	5e-05		stv	2.02214	5e-05		CG7203	2.40952	0.0029
																				Ir76b	1.42246	0.00755						CG30002	2.90835	0.00245		melt	2.02123	0.00675		CG30015	2.40894	5e-05
																				Cyp9f2	1.42167	5e-05						CG3253	2.9083	0.0053		CG42269	2.02052	0.0141		CG42337	2.40891	5e-05
																				Ac78C	1.41999	5e-05						CG15365	2.90823	5e-05		rau	2.02045	0.0004		CG31821	2.40817	5e-05
																				niki	1.41954	0.00205						TrpA1	2.90789	5e-05		CG15021	2.01955	0.0009		Eaat1	2.40642	5e-05
																				CG5653	1.4187	0.0217						CG9747	2.90679	5e-05		NimB2	2.01902	5e-05		Obp99d	2.40601	0.00035
																				CCHa2-R	1.41858	0.01385						CG1673	2.90434	5e-05		otp	2.01822	0.0067		CG18208	2.40458	5e-05
																				CG31248	1.41833	0.00045						GC	2.90272	0.02655		CG10483	2.01771	0.0097		CG18747	2.40413	5e-05
																				Shaw	1.41419	5e-05						CG31205	2.90235	0.0001		Rgk2	2.01761	0.0028		CG30456	2.40278	5e-05
																				hth	1.41338	5e-05						CG31286	2.89779	0.00015		List	2.01667	0.00645		CG31769	2.40199	5e-05
																				rn	1.41127	5e-05						CG5107	2.89728	5e-05		Sh	2.01653	5e-05		CG4716	2.39908	5e-05
																				Mp20	1.41103	5e-05						rn	2.89545	5e-05		Rcd2	2.01505	0.00095		Cyp6w1	2.39867	5e-05
																				CG43078	1.40928	5e-05						CG13067	2.89534	0.00085		CG9702	2.01442	0.00255		mthl3	2.39793	5e-05
																				CG34208	1.40907	0.00235						CG9400	2.89512	0.00015		CG12974	2.01426	0.0002		hebe	2.39711	5e-05
																				CG5150	1.40864	0.00135						Antp	2.89509	5e-05		ASPP	2.01237	5e-05		CG1695	2.39633	5e-05
																				wdp	1.40634	5e-05						Fas2	2.89495	5e-05		CG33191,Pif1A,Pif1B	2.01171	5e-05		CG3328	2.39517	5e-05
																				CG12768	1.40624	0.0004						CG33966	2.89471	0.0036		CG5999	2.01159	0.0161		CG43078	2.39463	5e-05
																				wat	1.40584	5e-05						DNaseII	2.89399	5e-05		Wnt6	2.01115	0.00255		CG1673	2.3937	5e-05
																				CG34212	1.40293	5e-05						mirr	2.89229	5e-05		Lapsyn	2.01037	0.0021		Tm2	2.39248	5e-05
																				CG12730	1.40212	0.0001						CG34043	2.89131	5e-05		CG6356	2.0098	0.01005		Send1	2.39174	5e-05
																				scaf	1.40035	5e-05						CG9689	2.89044	0.00015		CR31451	2.00663	5e-05		CG30047	2.39027	5e-05
																				CG32750	1.39953	0.0034						ninaE	2.88989	5e-05		bchs	2.00305	5e-05		Cyp12a4	2.38997	5e-05
																				CG31874,Sur	1.39883	0.0001						CG30089	2.88904	5e-05		CG8245	2.00258	0.0024		CG33511	2.38939	5e-05
																				CG12825	1.39836	5e-05						Awh	2.88728	0.00105		Nlg1	2.00016	0.00035		Antp	2.38853	5e-05
																				Dif	1.39744	0.00345						CG31321	2.88429	0.0002		ec	1.99937	0.01255		CG45263	2.3885	5e-05
																				Traf4	1.39708	0.00035						CG6465	2.88409	5e-05		CG31324	1.99674	0.0021		Cyp6g1	2.3871	5e-05
																				eater	1.39686	0.0101						CG6723	2.88223	0.006		CG5849	1.99569	0.013		CG32407	2.38575	5e-05
																				Cyp6a14	1.39685	0.002						Cyp308a1	2.88206	0.0296		SerT	1.99537	0.0123		nahoda	2.38562	5e-05
																				CG8051	1.39629	5e-05						CG40498	2.88192	5e-05		CG7992	1.99535	0.02165		CG31200	2.38511	5e-05
																				CG14798	1.39575	0.02205						CG13654	2.88151	0.0005		CG32944	1.99365	0.00335		CG9990	2.38419	5e-05
																				Vmat	1.39536	5e-05						Cyp4d1	2.88107	0.0001		Glt	1.99281	5e-05		Gnmt	2.38339	5e-05
																				CG43064	1.39442	0.00295						CR45281	2.88066	0.0001		Pde9	1.99145	0.02085		CG4393	2.38324	5e-05
																				Ugt86Dh	1.39374	0.00025						CG13284	2.87997	5e-05		Tig	1.99034	0.0031		Drl-2	2.38224	5e-05
																				gbb	1.39337	5e-05						ImpL2	2.87889	5e-05		CG8547	1.98919	5e-05		dati	2.3812	5e-05
																				Fbxl7	1.3932	0.0008						CG10513	2.87873	5e-05		CG32024	1.98887	0.0027		up	2.38038	5e-05
																				Strn-Mlck	1.39264	5e-05						caps	2.87801	5e-05		CG8785	1.98849	0.00115		X11Lbeta	2.37925	5e-05
																				RyR	1.39249	5e-05						CG13311	2.87609	0.00025		CG5612	1.98533	0.0032		CG17386	2.37809	5e-05
																				CG31370	1.39214	0.00195						Cat	2.87427	5e-05		VhaM9.7-a	1.98462	0.00835		dpr5	2.37789	0.00025
																				CG5001	1.3913	5e-05						CR44640	2.87313	0.0114		Ets98B	1.97988	0.0011		CG42235	2.37767	5e-05
																				CG13506	1.39108	5e-05						CG6495	2.86545	5e-05		CG32669	1.97903	0.02095		CG31778	2.37759	0.0006
																				Dhc93AB	1.39016	5e-05						daw	2.86517	5e-05		CG9451	1.97859	0.00115		CG32333	2.37555	5e-05
																				Cht9	1.39008	0.01745						CG32647	2.86459	5e-05		rut	1.97779	0.001		CG6959	2.37551	5e-05
																				st	1.38863	0.01585						CG15385	2.86432	5e-05		Tg	1.97611	0.00015		Rbp	2.37511	5e-05
																				p38c	1.38798	0.00325						CG32687	2.86323	5e-05		Cyp4p1	1.97497	5e-05		CG6283	2.3742	0.01385
																				CG5819	1.38751	5e-05						Sh	2.86293	5e-05		CG13321	1.97291	5e-05		pot	2.37357	5e-05
																				Fas3	1.38674	5e-05						Xrp1	2.86107	5e-05		CG42339	1.97288	0.01415		rols	2.37216	5e-05
																				CG7567	1.38558	0.0001						psh	2.86088	5e-05		Oatp33Eb	1.97255	5e-05		zormin	2.36947	5e-05
																				CG32369	1.38553	5e-05						CG14629	2.86007	0.00035		cpo	1.9706	5e-05		CR44640	2.3689	0.01105
																				Cdep	1.38549	5e-05						CG10623	2.85976	5e-05		CG15068	1.96834	0.00025		Amy-d	2.36669	5e-05
																				CG13670	1.38354	0.0141						CG17751	2.85974	0.00655		inv	1.96754	0.02		ex	2.36587	0.01445
																				CG6184	1.38322	5e-05						AstA-R2	2.85847	0.0006		etaTry	1.96601	0.00365		fd102C	2.36584	0.00595
																				CG9372	1.38255	0.01375						CG7203	2.85739	5e-05		CG2233	1.96583	5e-05		CG14195	2.36529	5e-05
																				CG13067	1.38108	0.00225						Tsp42Ec	2.85716	5e-05		Timp	1.96562	5e-05		CG18301,Lip4	2.36454	5e-05
																				LanB2	1.37844	5e-05						CG17321	2.85706	5e-05		CG1139	1.96483	0.0043		CG45057	2.36301	5e-05
																				CG8343	1.37667	5e-05						tna	2.85642	5e-05		nord	1.96292	0.0028		ACC	2.36222	5e-05
																				pyx	1.37562	0.0008						CG31326	2.85598	5e-05		CG15385	1.96082	0.0009		CG2781	2.36197	5e-05
																				PGRP-LC	1.37473	5e-05						CG3690	2.85561	5e-05		Oatp58Db	1.96038	0.0002		CG11594	2.36186	5e-05
																				PGRP-SA	1.37402	0.0007						CG32032	2.85413	5e-05		CG13796	1.96031	0.00365		CG2233	2.36128	5e-05
																				tara	1.37361	5e-05						Rcd2	2.85267	5e-05		CG30047	1.96006	0.0027		CG42346	2.36127	0.0132
																				CR43470	1.3735	0.0009						CG15742,mew	2.85122	5e-05		ci	1.95821	5e-05		sick	2.35949	5e-05
																				Picot	1.37337	5e-05						CG2680	2.85016	5e-05		Drat	1.95658	5e-05		CG30285	2.35948	5e-05
																				CG3746	1.37295	0.0011						CG13428	2.84869	5e-05		CG8628	1.9565	0.0001		CG30460	2.35897	0.00495
																				CG7272	1.37295	0.00655						sty	2.84779	5e-05		Pde8	1.95648	5e-05		Dr	2.35866	0.00085
																				Pde8	1.37257	5e-05						sli	2.84734	5e-05		CG32813	1.95571	5e-05		Idgf1	2.3567	0.00095
																				CG12264	1.37171	5e-05						Jon99Ci	2.84702	5e-05		pyr	1.95428	0.0001		GluRIIC	2.35597	5e-05
																				Tep4	1.3715	5e-05						NAAT1	2.84457	5e-05		CG15431	1.9513	0.0004		CG34446	2.3559	5e-05
																				sqa	1.37143	5e-05						uif	2.84047	5e-05		dysc	1.94947	5e-05		smp-30	2.35575	0.00435
																				CG14221	1.36993	0.00265						srp	2.83861	5e-05		NK7.1	1.94936	0.01175		mmd	2.35565	5e-05
																				CG15279	1.36905	5e-05						AstA	2.83847	5e-05		CG15784	1.94908	5e-05		CG18404	2.35556	5e-05
																				vn	1.36809	5e-05						CG16826	2.83754	5e-05		sog	1.94812	5e-05		CG4829	2.35422	5e-05
																				Cyp6a18	1.36746	0.0001						alpha-Est7	2.83681	5e-05		CG31300	1.9476	0.00415		Cpr47Ee	2.35367	5e-05
																				CG17239	1.36704	5e-05						Tig	2.83475	5e-05		Msr-110	1.9454	5e-05		CG31199	2.35365	5e-05
																				CG43897	1.36574	5e-05						CG1136	2.83473	5e-05		CG34330	1.94431	5e-05		CG5326	2.35345	5e-05
																				CG18304	1.36516	5e-05						CG15201	2.83373	5e-05		Ddc	1.94393	0.0055		slow	2.35227	0.0003
																				shot	1.36394	5e-05						scaf	2.83325	5e-05		bnl	1.94369	0.01035		CG6839	2.35007	5e-05
																				CG9220	1.36353	5e-05						grh	2.83304	5e-05		ham	1.94301	0.0116		CG31326	2.35005	5e-05
																				CG32726	1.36342	0.0014						CG6290	2.83024	0.00745		Npc2g	1.94141	0.0056		Timp	2.34998	5e-05
																				CG2709	1.36286	0.0164						ci	2.82849	5e-05		dpy	1.94139	5e-05		disco	2.34894	0.0004
																				PK2-R1	1.36161	0.0131						Lsd-1	2.82828	5e-05		cas	1.94128	0.01915		CG15695	2.34881	5e-05
																				CG17324	1.35966	0.0084						knrl	2.82802	5e-05		Shroom	1.93964	5e-05		CG16772	2.34796	5e-05
																				CG32392	1.35903	0.00425						rtp	2.82762	0.0068		CG34426	1.93861	0.00405		Obp99c	2.34553	5e-05
																				CG42833	1.35687	0.00055						shakB	2.82698	5e-05		Abd-B	1.93854	0.00205		CG10924	2.3433	0.00235
																				CG13950	1.35552	0.0023						CG33285,ko	2.82689	5e-05		Cyp9f2	1.93781	5e-05		sli	2.34213	5e-05
																				CG42329	1.35489	0.0002						LManI	2.8267	0.00045		Prm	1.93678	5e-05		Est-6,Est-P	2.34133	5e-05
																				CG32599	1.35293	0.0009						beat-VII	2.82606	5e-05		CG18745	1.93667	0.0048		CG43778,CG43779	2.34047	5e-05
																				GstE5	1.35266	0.00135						DIP-eta	2.82504	0.0005		tara	1.93636	0.0001		PGRP-SC2	2.33884	5e-05
																				Vdup1	1.35245	5e-05						CG3699	2.82424	5e-05		CG30371	1.9354	5e-05		CG10019	2.33871	0.00015
																				sNPF	1.35167	5e-05						CG6040	2.82349	5e-05		CG31777	1.93508	0.00355		CG43163	2.33867	5e-05
																				CrebA	1.35157	5e-05						CG3168	2.82267	5e-05		lox2	1.93338	0.0172		cpo	2.33831	5e-05
																				epsilonTry	1.35048	5e-05						Ac76E	2.8188	5e-05		CG31808	1.93164	5e-05		CG8306	2.33753	5e-05
																				CG7695	1.35037	0.01425						PPO2	2.81832	5e-05		Cyp6a23	1.93121	5e-05		CG14257	2.33687	0.0004
																				CG8170	1.35017	0.00605						Tmhs	2.81511	5e-05		CG17032	1.93094	0.00405		Nha1	2.33682	5e-05
																				CG5107	1.35015	5e-05						trol	2.81315	5e-05		Xrp1	1.92933	5e-05		CG34462	2.3361	0.00035
																				CG45080	1.34987	5e-05						CG10512	2.81199	5e-05		Hk	1.92674	5e-05		CG17919	2.33324	0.0076
																				CG1299	1.34948	5e-05						kar	2.81116	5e-05		CG10339	1.92499	0.0212		CG10170	2.33224	5e-05
																				CG42700	1.34933	5e-05						CG32333	2.81048	5e-05		Tsf1	1.92475	5e-05		CG34301	2.33213	5e-05
																				NaPi-T	1.34818	5e-05						CG16836	2.80991	5e-05		CG7059	1.92381	0.00375		CG17839	2.33161	5e-05
																				CG16826	1.34623	5e-05						Tequila	2.8099	5e-05		Spn28Dc	1.92171	0.0029		fz2	2.3314	5e-05
																				Tsf1	1.34533	5e-05						Oct-TyrR	2.80909	0.0002		l(3)neo38	1.92113	0.00015		CG9629	2.329	0.01015
																				ASPP	1.3438	5e-05						Mrp4	2.80709	5e-05		CG32694	1.92006	5e-05		CG13999	2.32873	0.01545
																				CG33099	1.34222	0.0003						bowl	2.80587	5e-05		sim	1.91949	0.00925		CG10570	2.32695	5e-05
																				CG43394	1.34151	0.0172						CG42342	2.80433	5e-05		mirr	1.91826	0.00235		Mhc	2.32693	5e-05
																				CG7882	1.3405	5e-05						Liprin-gamma	2.80047	5e-05		Ef1alpha100E	1.91794	5e-05		Cht3	2.32693	0.00015
																				CG2680	1.3386	5e-05						Cad96Ca	2.80035	0.00045		toe	1.91752	0.00665		CG12014	2.32689	0.00045
																				p130CAS	1.33858	5e-05						CG13833	2.80002	5e-05		robo1	1.91631	0.00145		Tace	2.32669	0.00015
																				CG33285,ko	1.33807	5e-05						Gbeta76C	2.79998	5e-05		MtnE	1.91596	5e-05		Tret1-1	2.32579	5e-05
																				AdamTS-A	1.33799	5e-05						CG18746	2.79996	0.00805		CG14195	1.91564	0.0031		CG14629	2.32575	0.00115
																				mthl15	1.33755	0.0016						CG5778	2.79938	5e-05		CG34347	1.91556	0.0005		Muc68E	2.32535	5e-05
																				CG14655	1.33741	5e-05						CG2781	2.79915	5e-05		Mal-A6	1.90984	5e-05		nolo	2.32504	5e-05
																				ph-p	1.33659	5e-05						PGRP-SC2	2.79891	5e-05		Mgat2	1.90829	0.0002		Dfd	2.32491	5e-05
																				GstE2	1.33594	0.00405						Cyp9b2	2.79868	5e-05		GluRIIC	1.90824	0.02035		Doc1	2.32424	0.0021
																				vvl	1.33586	5e-05						CG11317	2.79591	5e-05		CG8012	1.90798	0.01365		CG15742,mew	2.32344	5e-05
																				IscU	1.33401	5e-05						Os-C	2.7953	5e-05		CG11426	1.9055	0.00065		cac	2.323	5e-05
																				CG10026	1.33373	0.00045						CG17549	2.79421	5e-05		CG14687	1.90491	0.00015		CG42268	2.32103	5e-05
																				CG10660	1.33323	0.0001						qvr	2.79156	5e-05		CG15822	1.90462	0.0015		IM14	2.32001	5e-05
																				CG7059	1.33278	0.00015						CG41520	2.7905	5e-05		ps	1.90369	5e-05		CG34284	2.31972	5e-05
																				CG33939	1.33268	0.0146						frma	2.78955	5e-05		rols	1.90358	0.0003		noc	2.31958	5e-05
																				SP1173	1.33253	5e-05						alpha-Est9	2.78715	5e-05		Rh5	1.90345	5e-05		uif	2.31948	5e-05
																				CG5758	1.33113	5e-05						CG11892	2.786	5e-05		Esyt2	1.90324	5e-05		Rim	2.31947	5e-05
																				CG12374	1.33107	5e-05						Irc	2.78496	5e-05		Pkc53E	1.9032	5e-05		18w	2.31943	5e-05
																				CG34056,CG34057	1.33073	0.0012						CG12310,CG18581,CG43679	2.78448	0.00025		CG5527	1.90042	0.00755		CG7882	2.31929	5e-05
																				JhI-26	1.33004	0.0092						CCHa1-R	2.78443	0.0044		CG6465	1.89942	0.00105		iab-8	2.31898	0.0001
																				CG17190	1.32905	0.0054						Glut4EF	2.7842	5e-05		CG11951	1.8978	0.0136		CR42839	2.31875	0.00015
																				CG10560	1.32898	5e-05						Gld	2.78379	5e-05		CG5375	1.89689	0.003		lz	2.31853	0.0003
																				ST6Gal	1.32712	0.0012						Peritrophin-15a	2.78246	5e-05		yellow-f2	1.89524	0.0036		Cyp6a21	2.31733	0.0003
																				CG8306	1.32546	5e-05						CR43259	2.78218	0.01465		PH4alphaEFB	1.89432	0.00045		nAChRbeta2	2.3161	0.0002
																				CG31266	1.32539	5e-05						Muc11A	2.78096	5e-05		tn	1.89359	5e-05		psh	2.31366	5e-05
																				MtnB	1.3253	0.00105						hiw	2.78033	0.0001		sff	1.89324	0.00015		CG31874,Sur	2.31305	5e-05
																				salr	1.32524	0.0011						Cyp6a14	2.77992	0.00035		CG42390	1.89094	5e-05		IM1	2.31255	5e-05
																				CG14757	1.32507	0.0038						htl	2.77911	5e-05		CG17321	1.89091	0.0051		CG10176	2.31139	0.0056
																				CG7542	1.323	0.0061						Oamb	2.77908	5e-05		CG8093	1.89083	0.0062		CG11898	2.31089	0.00015
																				Dscam3	1.32283	0.0001						Kr-h1	2.77875	5e-05		Fmo-2	1.89014	5e-05		beat-IIb	2.30959	0.00055
																				CG9270	1.32269	0.0007						CG4607	2.77717	5e-05		Cyp6a20	1.88995	5e-05		AstA	2.30912	5e-05
																				Ubx	1.32259	0.00085						Ahcy89E	2.77714	5e-05		Obp99c	1.88983	5e-05		CG13868	2.30906	5e-05
																				CG6040	1.32147	5e-05						Ndg	2.77593	5e-05		CG43102	1.8894	5e-05		Syngr	2.30903	5e-05
																				pdm3	1.3214	5e-05						nrm	2.77573	5e-05		wb	1.88901	0.00185		CG15202	2.30839	0.00015
																				CG18473	1.32135	5e-05						CG31106	2.77569	5e-05		kar	1.88858	5e-05		NimB4	2.30764	0.0001
																				b	1.32121	5e-05						Octbeta3R	2.77564	5e-05		wgn	1.88765	5e-05		Mmp1	2.30563	0.0014
																				kay	1.32041	5e-05						peb	2.77526	5e-05		TpnC47D	1.88609	0.00535		CG4250	2.30511	5e-05
																				IA-2	1.32037	5e-05						CG14277	2.77359	5e-05		CG44085	1.88565	5e-05		Kua	2.30508	5e-05
																				CG15408,CG3285	1.32001	5e-05						Cyp9b1	2.77263	0.0003		Mur18B	1.88492	5e-05		St1	2.30428	5e-05
																				CG16799	1.3187	5e-05						dpy	2.77241	5e-05		Pka-C3	1.88469	5e-05		CG43066	2.30417	5e-05
																				TkR86C	1.31749	0.0156						CG7695	2.77001	0.00025		Gnmt	1.8846	5e-05		Pde9	2.30368	5e-05
																				Cyp4p1	1.31688	0.00015						Tep2	2.76959	5e-05		CG13252	1.88286	0.0001		CG7300	2.30358	5e-05
																				cln3	1.31624	5e-05						Mgat2	2.7678	5e-05		CG4781	1.8825	0.0052		esn	2.30333	0.00105
																				CG44013,CG44014	1.31416	5e-05						Obp19a	2.76664	0.00575		CG43861	1.88212	0.0213		Glt	2.30321	5e-05
																				sty	1.31363	5e-05						CG34398	2.76452	5e-05		CG17636	1.87974	0.0014		CG7059	2.30243	5e-05
																				tio	1.31347	0.0008						5-HT2A	2.76088	5e-05		uif	1.87957	0.0002		CG6329	2.30233	5e-05
																				CG34043	1.3128	0.0001						Inx3	2.7605	0.00025		Tsp29Fa	1.87849	0.00015		CG3699	2.30218	5e-05
																				CG13579	1.3126	0.0042						DIP-beta	2.75952	0.0001		Tep2	1.87846	5e-05		Alp4	2.30068	5e-05
																				CG9413	1.31226	5e-05						sosie	2.75828	5e-05		jp	1.87841	5e-05		CG30016	2.30011	5e-05
																				CG8925	1.31198	0.0007						CG9279	2.75713	5e-05		CG1143	1.87808	0.0048		CG12974	2.29965	5e-05
																				CG42402	1.31189	0.00025						CG31743,CG34313	2.7564	5e-05		Ance	1.8778	5e-05		Tep2	2.29858	5e-05
																				if	1.31088	5e-05						CG6055	2.75581	0.00015		Gli	1.87731	0.0004		ths	2.29788	5e-05
																				Ance-5	1.30919	0.00015						CG43402	2.75485	0.00055		CG5002	1.87691	0.0005		Cyp4d8	2.2974	0.00015
																				Ugt86Dj	1.30901	0.0039						rols	2.75288	5e-05		18w	1.87646	0.00135		CG10175	2.29739	0.0001
																				Unc-115a,Unc-115b	1.30824	5e-05						CG3164	2.75208	5e-05		CG30424	1.87621	0.0133		Rab26	2.29705	0.0001
																				CR44644	1.30813	0.01905						Cyp28d1	2.75004	5e-05		Atg18b	1.87456	0.0042		CG4928	2.29679	5e-05
																				Cyp6a20	1.30806	5e-05						CG10137	2.7467	0.00045		dac	1.87403	0.0057		CG1143	2.29594	5e-05
																				Cyp305a1	1.30729	5e-05						Pvr	2.74562	5e-05		Myo61F	1.87388	5e-05		Oamb	2.29522	5e-05
																				CG10483	1.30651	0.00085						CG34462	2.74537	0.00055		nahoda	1.8725	5e-05		CG13995	2.29521	5e-05
																				Tsf3	1.30546	0.0216						vri	2.74466	5e-05		CG14964	1.87244	5e-05		CG14528	2.29515	0.01145
																				Cyp311a1	1.30457	5e-05						CG3588	2.7427	0.02275		CG3191	1.8722	0.00495		Vm34Ca	2.29433	5e-05
																				loh	1.30454	0.0028						Lim1	2.74216	5e-05		pot	1.87215	5e-05		drl	2.29368	5e-05
																				CG15546	1.30362	5e-05						Rbp9	2.74088	5e-05		MFS14	1.87173	5e-05		Pvr	2.29316	5e-05
																				MESR3	1.30343	5e-05						zormin	2.73872	5e-05		Unc-115a,Unc-115b	1.87169	5e-05		CG33080	2.29302	5e-05
																				egr	1.30269	5e-05						CG7300	2.73824	5e-05		CG18095	1.86875	0.013		eya	2.29301	5e-05
																				CG10550	1.30259	5e-05						Pxn	2.737	5e-05		CG10947	1.86724	0.00635		CG42784,CG43850	2.29262	5e-05
																				CG7201	1.30231	0.00235						CG9664	2.73599	5e-05		ST6Gal	1.86718	0.0115		DNaseII	2.29202	5e-05
																				ITP	1.30215	0.00675						Blimp-1	2.73581	5e-05		pdm2	1.86672	0.01705		Appl	2.29152	5e-05
																				yellow-d	1.30179	0.01465						CG8630	2.7351	5e-05		Gasp	1.86666	0.0041		Ets98B	2.29027	5e-05
																				ect	1.30078	0.00195						CG13793	2.73328	0.00095		tup	1.86562	0.00505		CG4797	2.29023	5e-05
																				CG15385	1.29855	5e-05						rdgC	2.73316	5e-05		CG32633	1.86525	0.00075		Cyp18a1	2.29021	5e-05
																				CG30278,Oatp58Da	1.29793	0.0001						ptc	2.73191	5e-05		MRE23	1.86383	0.00565		nAChRbeta1	2.28874	5e-05
																				CG11878	1.29656	5e-05						CG15661	2.73158	5e-05		CG12239	1.86313	5e-05		brp	2.28836	5e-05
																				CG10924	1.29652	0.018						Cad99C	2.7312	0.00355		CG44250,CG44251	1.86291	5e-05		Peritrophin-15a	2.28708	5e-05
																				CG6465	1.29633	0.0001						CR45601	2.73109	5e-05		CRMP	1.86278	5e-05		CG8907	2.28648	5e-05
																				CG31904	1.29426	0.0221						GNBP2	2.72999	5e-05		CG45057	1.86203	0.0003		Teh2,Teh3	2.28615	0.01775
																				CG6830	1.29424	0.00535						CG9008	2.72833	5e-05		alpha-Est9	1.8606	5e-05		Eip93F	2.28447	5e-05
																				CG12581	1.2932	5e-05						CG17646	2.72823	5e-05		CG11149	1.85836	0.01475		CR44990	2.28424	0.0029
																				CG17325,CG42305	1.29307	5e-05						CG42833	2.72699	0.00015		CG4019	1.85786	5e-05		Cyp12a5	2.28401	5e-05
																				beta-Spec	1.29304	5e-05						Mal-A2	2.72681	5e-05		pdm3	1.85758	0.0023		CG9631	2.28395	5e-05
																				List	1.29254	0.0072						CG31324	2.72609	5e-05		dnr1	1.8575	5e-05		CG42339	2.28114	0.0004
																				CG12105	1.29181	0.0125						ogre	2.72419	5e-05		CG13091	1.85695	0.00595		PH4alphaEFB	2.28043	5e-05
																				GstE1	1.29148	0.02135						dpr14	2.7238	5e-05		Smvt	1.85692	5e-05		Obp56d	2.28017	5e-05
																				sano	1.29074	5e-05						Spn28Dc	2.72331	5e-05		gbb	1.85682	0.0006		CG31321	2.2799	0.0001
																				Mdr49	1.29053	5e-05						CG31874,Sur	2.72322	0.0002		Frq2	1.85323	5e-05		mirr	2.27789	5e-05
																				Lkr	1.28929	0.00845						Fie	2.72293	0.0002		eag	1.85208	0.00025		CG13409	2.276	0.0002
																				Spn28Dc	1.28927	0.0001						sr	2.72259	5e-05		CG17752	1.85174	0.00175		Rgk1	2.27579	5e-05
																				CG14984	1.28726	5e-05						CG10345	2.72187	5e-05		CR45281	1.85123	0.00435		Mp	2.27555	5e-05
																				LKRSDH	1.28703	0.0001						CG8093	2.71739	0.00185		CG10660	1.85014	0.0086		Rab3-GEF	2.2738	5e-05
																				yuri	1.28691	0.00815						CG45057	2.71608	5e-05		CG1572	1.84574	5e-05		CG34253	2.27244	0.00555
																				FucTC	1.28609	0.00135						CCHa2	2.71522	5e-05		CG10253	1.84486	0.0077		CG31102	2.2723	5e-05
																				CG42613,CG43732	1.28509	5e-05						ST6Gal	2.7141	0.0001		CG17350	1.84461	0.0196		CG1607	2.27205	5e-05
																				CG34417	1.28484	5e-05						CG3270	2.71358	0.00125		Amy-d	1.84271	5e-05		Tsp42Eo	2.27018	0.0026
																				Adgf-C	1.28482	0.005						CG4335	2.71111	0.0177		Nha2	1.84233	0.0003		CR45682	2.26995	5e-05
																				Optix	1.28235	0.00495						Esyt2	2.71082	5e-05		Sp1	1.84165	0.0012		kar	2.26829	5e-05
																				alpha-Est9	1.27805	5e-05						CG14500	2.7107	0.0076		by	1.8408	5e-05		CG7992	2.26698	0.00135
																				CG9498	1.27741	5e-05						frac	2.70999	5e-05		CG10362	1.8406	0.0012		CG11191	2.26613	5e-05
																				CG4962	1.2772	0.00415						CG14257	2.70592	5e-05		Galphas	1.84039	5e-05		Cyp9b2	2.2651	5e-05
																				Lmpt	1.27717	5e-05						CG32573,CG42512	2.70586	0.0065		Mhc	1.84024	5e-05		CG14509	2.26355	5e-05
																				MtnD	1.2771	5e-05						CG32833,CG32834,CG9897	2.70503	0.0004		Cyp28a5	1.84021	0.00045		Muc11A	2.26332	5e-05
																				CG14777,CG14778	1.27663	5e-05						CG16791	2.70309	5e-05		Piezo	1.83985	5e-05		nemy	2.26294	5e-05
																				Ugt86Dd	1.27493	5e-05						CG5867	2.7012	5e-05		pigs	1.83928	5e-05		CG17244	2.26281	5e-05
																				melt	1.27333	0.00145						CG3604	2.69834	5e-05		Cpr67B	1.83642	5e-05		CG17108	2.25879	5e-05
																				GLS	1.27299	5e-05						bru-2	2.69644	5e-05		AdamTS-A	1.83372	0.0001		CG12402	2.25858	0.00035
																				CG12065	1.27298	5e-05						gce	2.69512	5e-05		Pph13	1.83359	0.0058		CG12194	2.25804	5e-05
																				Adk1,CG5626	1.27288	5e-05						CG11069	2.69478	0.0003		Gpo-1	1.83352	5e-05		CG33191,Pif1A,Pif1B	2.25799	5e-05
																				CG3308	1.27275	5e-05						CG30196	2.69418	0.0147		dve	1.8333	0.0036		Dat	2.25641	5e-05
																				Ugt36Bc	1.27261	5e-05						Best2	2.69388	5e-05		CG16713,CG43165	1.8327	0.00125		Socs36E	2.25638	5e-05
																				Gnmt	1.27235	0.00105						CG11391	2.69309	0.002		scaf	1.83157	5e-05		tio	2.2561	0.0001
																				fng	1.27207	5e-05						CG4019	2.69234	5e-05		CG10513	1.83079	5e-05		Six4	2.25575	5e-05
																				Klp54D	1.27156	0.0152						CG11353	2.69151	5e-05		jbug	1.83072	5e-05		ptc	2.25533	0.0002
																				Gp150	1.27117	5e-05						Dll	2.68998	0.0001		CG45076,CG45078,fau	1.83056	5e-05		CG31676	2.25509	5e-05
																				CG32024	1.27011	0.0003						CG31380	2.68847	0.00045		Dat	1.82927	5e-05		Rootletin	2.25487	0.00165
																				CG7378	1.26925	5e-05						tau	2.68825	5e-05		Peritrophin-15a	1.82905	5e-05		Shal	2.25209	5e-05
																				ETHR	1.26865	0.01485						Cadps	2.68746	5e-05		AQP	1.82805	0.00035		Cubn	2.25134	5e-05
																				Scgdelta	1.26796	0.00035						h	2.68732	5e-05		CG44008	1.82789	0.0076		CG32444	2.25083	5e-05
																				CG12484	1.26633	5e-05						CG17843	2.68242	0.00095		CG17839	1.82668	5e-05		rgn	2.2492	5e-05
																				Fer2LCH	1.26591	5e-05						CG32944	2.68147	5e-05		CG30069	1.82404	5e-05		CG32695	2.24885	5e-05
																				Hsromega	1.26576	5e-05						Lst	2.67921	5e-05		hdly	1.8225	0.0016		frac	2.24873	5e-05
																				CG9527	1.26438	5e-05						Eaat2	2.67716	5e-05		dati	1.82066	0.0008		CG13309	2.24838	5e-05
																				CG4629	1.26402	0.00255						iotaTry	2.67698	0.0001		CG18675,tipE	1.81664	0.01955		form3	2.24651	0.00025
																				CG9416	1.26342	5e-05						CG3868	2.67531	5e-05		alphaTry	1.81624	5e-05		CG9008	2.24501	5e-05
																				Cpr66D	1.26262	0.00295						AttB	2.67509	0.00025		Npc2f	1.81562	0.02065		CG15021	2.24389	5e-05
																				Gpb5	1.26251	0.0029						bond	2.67308	5e-05		CG13937	1.81536	0.0018		CG30049	2.24317	0.00365
																				Ms	1.26154	5e-05						CG17323	2.67023	5e-05		Ptp36E	1.81474	0.00075		tn	2.24299	5e-05
																				CG4928	1.26007	5e-05						CG31997	2.66942	5e-05		Cpr47Ef	1.81427	0.019		CG5162	2.24234	5e-05
																				LManVI	1.25846	0.001						Ptp36E	2.66938	5e-05		CG7084	1.81374	5e-05		Cpr67B	2.24034	5e-05
																				MRE23	1.25825	0.0029						CG17121	2.66714	5e-05		CG5835	1.81319	0.00125		CG17032	2.2399	5e-05
																				CG10253	1.25652	0.0003						Ser7	2.66567	5e-05		CG13360	1.81279	0.0046		CG6048	2.23832	5e-05
																				dally	1.2564	5e-05						betaTub97EF	2.66541	5e-05		CG1136	1.81157	0.00115		Ance	2.23831	5e-05
																				Cyp6d4	1.256	0.0006						CG11438	2.66328	0.0003		PGRP-SC2	1.80974	5e-05		CG11852	2.23831	0.0001
																				caps	1.25558	5e-05						Clk	2.66291	5e-05		p130CAS	1.80764	5e-05		CG14132	2.23785	0.00035
																				Ndae1	1.25543	5e-05						Ugt36Bc	2.66213	5e-05		CG13659	1.80749	0.0087		CR17025,mir-252	2.2374	0.00525
																				CG30197	1.25527	5e-05						nahoda	2.66204	5e-05		nrv2	1.80725	5e-05		Blimp-1	2.23718	5e-05
																				CG10062	1.25445	0.0006						CG5404	2.66199	0.0016		cv-c	1.80665	5e-05		Npc2b	2.23703	5e-05
																				CG42326	1.25407	0.0012						E(spl)m3-HLH	2.66052	0.0001		Tsp42Ei	1.80576	0.00015		CG34445	2.23597	0.0012
																				CG2772	1.25398	0.0073						trp	2.66035	5e-05		CG9743	1.80515	0.00025		CR45943	2.23593	0.00055
																				pgant2	1.25309	0.0001						Pdp1	2.65932	5e-05		Sox14	1.80487	0.0192		CG8398	2.23573	5e-05
																				CG4829	1.25176	5e-05						Gs2	2.65861	5e-05		HP1D3csd,Mec2	1.80405	0.00045		Mur18B	2.23318	5e-05
																				lectin-24Db	1.25042	0.0044						CG4847	2.65806	5e-05		sda	1.80179	5e-05		CG5639	2.23303	5e-05
																				CG31286	1.25	0.0002						Cpr49Ab	2.65614	5e-05		sNPF-R	1.80138	0.0068		Rgk2	2.23174	0.0001
																				Esp	1.24934	5e-05						CG9427	2.65607	5e-05		Lgr1	1.80041	0.0073		TkR99D	2.23165	0.00035
																				baz	1.24736	5e-05						CG14439	2.65605	5e-05		CG9674	1.80012	5e-05		CG1208,glob3	2.23066	5e-05
																				Rab26	1.24733	0.00055						CG32082	2.65104	5e-05		CG42566	1.79944	0.02175		Ser7	2.23052	5e-05
																				alpha-Est7	1.24666	5e-05						CG8837	2.64942	5e-05		CG42340	1.79826	0.01455		Esyt2	2.23019	5e-05
																				CG17778	1.24593	0.0027						CG43078	2.64785	5e-05		if	1.7973	5e-05		jim	2.22981	5e-05
																				CG13285	1.24564	0.0038						tup	2.64752	5e-05		CG42329	1.79714	0.00165		CG31681	2.22906	5e-05
																				D	1.24524	0.0035						CG30495	2.64485	5e-05		frac	1.79694	0.00195		Pde8	2.22848	5e-05
																				Gfat1	1.24283	5e-05						CG10178	2.64393	5e-05		mthl15	1.79691	0.00735		NAAT1	2.22695	5e-05
																				twi	1.2425	0.0116						tnc	2.64176	5e-05		GABA-B-R3	1.79686	0.0014		CG5724	2.22622	0.0002
																				CG15044	1.24146	0.0045						moody	2.64165	0.0261		CG8834	1.79669	0.0026		Dh31	2.22607	0.0138
																				CR46006	1.23932	0.00825						CG30285	2.64077	5e-05		CG9691	1.79588	5e-05		CG13068	2.22569	0.02285
																				Orct	1.23908	0.0001						ndl	2.64077	0.0028		per	1.79435	5e-05		Rfabg	2.22549	5e-05
																				TotM	1.23856	0.0113						CG34301	2.64023	0.00665		CG32647	1.79427	0.0059		CG13078	2.2241	0.0058
																				sinu	1.23785	0.0001						Ance-5	2.64009	5e-05		ade3	1.79217	5e-05		tow	2.22335	5e-05
																				CG13618	1.23771	0.00045						Ilp8	2.63971	0.01515		tai	1.79001	5e-05		FASN3	2.22319	5e-05
																				CG15742,mew	1.23755	5e-05						CG9270	2.63955	0.0002		Dfd	1.78997	0.00465		GstT4	2.22235	5e-05
																				CG33110	1.23737	5e-05						CG6867	2.63926	0.0009		Cyp12e1	1.78991	0.0063		CR46038	2.22226	0.0049
																				robo3	1.23544	0.00015						kni	2.63727	5e-05		CG18507	1.78905	0.0006		Mlc2	2.22221	5e-05
																				CG5142	1.23526	0.00065						NPFR	2.63613	5e-05		mbl	1.78858	5e-05		CG1979,Sodh-1	2.22211	5e-05
																				Cyp4ad1	1.23356	0.00735						p130CAS	2.63592	5e-05		CG31248	1.78848	0.01225		CG1136	2.22166	5e-05
																				CG14075	1.23319	0.00095						Hsp67Bc	2.63571	0.0223		metro	1.78824	0.00315		CG12535	2.22153	0.02495
																				Cpr57A,Obp57d	1.23228	5e-05						CG12581	2.6346	5e-05		CG5346	1.78732	0.00025		CG13300	2.22024	0.00095
																				CG12268	1.23133	0.0006						vanin-like	2.634	5e-05		tau	1.78651	5e-05		CG14500	2.22022	5e-05
																				CG13252	1.23107	5e-05						Ance	2.63377	5e-05		St3	1.78483	0.02		Skeletor	2.21928	5e-05
																				Drat	1.23051	5e-05						wgn	2.63181	5e-05		cv-d	1.78362	0.0002		CG1124	2.2186	5e-05
																				CG17110,CG6726	1.23041	0.00015						CG31097	2.63112	0.0013		Rfabg	1.78348	5e-05		Nplp2	2.21471	5e-05
																				CR45517	1.22919	0.00755						CG11529	2.63021	0.00395		Oscillin	1.78294	0.00205		Trim9	2.21463	0.00025
																				CG30424	1.22889	0.0024						CG15406	2.62883	5e-05		CG4363	1.7828	0.0005		CG9279	2.21462	5e-05
																				PPO2	1.22851	0.00075						CG1092	2.6284	0.00105		lambdaTry	1.78202	0.0081		CG30089	2.21419	5e-05
																				CG1889	1.22758	0.00215						AdamTS-A	2.62782	5e-05		CG13177	1.78198	0.01685		Npc2g	2.21338	5e-05
																				CG15531	1.22684	5e-05						OS9	2.62697	0.0005		cora	1.78172	5e-05		vir-1	2.21324	5e-05
																				Dh44	1.22637	0.0011						Fbxl7	2.62536	0.00025		Fie	1.78126	0.02205		CG1942	2.21301	0.0025
																				Zip42C.1	1.22458	0.01965						Obp18a	2.62529	0.0003		CG43348	1.77995	0.01005		CG44422	2.2128	0.00015
																				CG14946	1.22441	0.0025						CG34454	2.62442	5e-05		CG32023	1.77964	0.00105		Lapsyn	2.21214	5e-05
																				CG42269	1.22393	0.01135						CG15255	2.62349	0.0002		Hml	1.77865	0.00075		CG9452	2.2121	5e-05
																				betaTub97EF	1.22378	5e-05						St3	2.62198	0.0016		ogre	1.77848	5e-05		skl	2.21198	0.01715
																				CG43110	1.22356	0.00095						CG11550	2.62194	0.0001		disco-r	1.77822	0.0031		CG9928	2.21133	5e-05
																				CG10713	1.22281	0.00145						odd	2.62148	5e-05		Orct2	1.77779	0.00805		CG44085	2.21109	5e-05
																				unc-13-4A	1.22098	0.0003						CG14017,GluRIIA	2.62089	5e-05		CG12224	1.77428	0.00495		shakB	2.21041	5e-05
																				TkR99D	1.22069	0.0052						Cyp12c1	2.61801	5e-05		Liprin-gamma	1.77266	5e-05		Syt4	2.20965	5e-05
																				CG32121	1.2196	0.0001						Oscillin	2.6171	5e-05		mex1	1.77056	0.00355		bark	2.20916	5e-05
																				CG18748	1.21932	0.00575						CG34291	2.616	0.00185		CG5921	1.76972	0.00615		CG11147	2.20896	0.0003
																				Elk	1.21879	0.00285						CG18249	2.61472	0.0019		peb	1.76909	0.00095		Vmat	2.2085	5e-05
																				CG14937,Tsp33B	1.21758	0.01515						Gli	2.61424	5e-05		Ptp52F	1.76842	0.0078		CG42714	2.20715	0.00115
																				CG40470	1.21736	0.0006						pk	2.61366	0.0077		CG12912,Hr46	1.76583	0.0017		CG6184	2.20681	5e-05
																				Hsc70-2	1.21732	0.00675						CG31288	2.61075	5e-05		ckn	1.76438	5e-05		GABA-B-R2	2.20623	5e-05
																				CR44645	1.21707	0.00085						AttA	2.6104	0.0283		CG31199	1.76193	0.00745		swi2	2.20586	0.0048
																				Mal-A7	1.21698	0.00015						CG15822	2.6095	5e-05		CG11400	1.76169	0.00075		CG14933,CG42486	2.20572	0.00165
																				CG31869	1.21678	5e-05						CG9413	2.6088	5e-05		PGRP-SA	1.76068	0.0097		melt	2.20479	5e-05
																				CG44037,svp	1.21633	5e-05						ham	2.60872	5e-05		CG5059	1.76024	5e-05		Cyp4p1	2.20415	5e-05
																				Thor	1.21475	5e-05						Csas	2.60674	0.0018		Tsp29Fb	1.75994	5e-05		wgn	2.20386	5e-05
																				zormin	1.21472	5e-05						CG31869	2.6065	5e-05		CG42326	1.7589	0.0082		Ugt35b	2.20243	5e-05
																				Drs	1.21335	5e-05						CG31198	2.60575	5e-05		CG1673	1.75855	5e-05		CG31300	2.20233	5e-05
																				CG43349	1.2123	5e-05						CG8586	2.6048	5e-05		SclA,SclB	1.75806	5e-05		Ccn	2.20211	0.0188
																				CG12880	1.21203	0.0056						CG17752	2.6046	5e-05		Cyp9b2	1.75693	5e-05		CG1572	2.20207	5e-05
																				CG31103	1.21178	5e-05						CG14661	2.60451	5e-05		dpr7	1.75618	0.00335		CG15221	2.1999	0.0214
																				CG15365	1.21132	0.0014						CG8738	2.6038	5e-05		up	1.75546	5e-05		CG15890	2.19862	5e-05
																				CG33511	1.21082	0.00155						CR45682	2.60347	5e-05		sano	1.75435	0.0021		Tsp42Ei	2.19848	5e-05
																				jeb	1.2108	0.0001						MRE23	2.60343	0.0018		CG1698	1.75419	0.0127		CG9512	2.19806	0.0009
																				CG31522	1.20978	5e-05						ps	2.60298	5e-05		alpha-Est8	1.75408	0.00015		CG31445	2.19783	5e-05
																				CG2070	1.20957	0.00775						Cyp313a4	2.60259	0.01825		abd-A	1.75388	0.0016		Gr64a,Gr64c,Gr64d,Gr64e	2.19745	0.00275
																				Osi24	1.20911	0.014						CG7059	2.60075	5e-05		CG15186	1.75232	0.0015		Ptp36E	2.19559	5e-05
																				Dad	1.20755	5e-05						CG30151	2.59982	0.0007		Tm2	1.75183	5e-05		Tsp42Eg	2.19484	5e-05
																				CR44035	1.20562	0.0011						CG33978	2.59949	5e-05		CG2641	1.75118	0.0092		CG13360	2.19454	5e-05
																				CR44053	1.20527	0.0114						CG9780	2.59942	5e-05		SP1173	1.74949	5e-05		ssp7	2.19437	0.01995
																				Obp8a	1.20516	0.02085						CG10508	2.59891	0.0018		Oatp74D	1.74889	0.0025		CG34347	2.19375	5e-05
																				CG17549	1.2047	5e-05						CG10550	2.59773	5e-05		Mal-A1	1.74455	5e-05		CG15365	2.1933	0.0001
																				wit	1.20206	0.00015						CG42329	2.59736	5e-05		CG33203	1.7445	0.0012		CG8952	2.19327	0.0005
																				CG5167	1.20184	5e-05						CG43349	2.59519	5e-05		Thor	1.74426	5e-05		Mrp4	2.1928	5e-05
																				Pkcdelta	1.19989	5e-05						CG42450	2.5947	5e-05		shot	1.74421	5e-05		CG31743,CG34313	2.19267	5e-05
																				otk	1.19957	0.00485						CG18473	2.59306	5e-05		Damm	1.74259	0.0071		mthl15	2.1923	0.00015
																				CG1648	1.19887	5e-05						CG33191,Pif1A,Pif1B	2.59236	5e-05		CG10514	1.7402	5e-05		CG8303	2.19222	5e-05
																				CG16775	1.19845	0.0164						Orct	2.5913	5e-05		CG9270	1.73936	0.0095		CG10512	2.19162	0.00035
																				CG30371	1.19834	5e-05						CG31808	2.59087	5e-05		CG17244	1.73832	0.0079		Optix	2.19082	0.00425
																				hdly	1.1978	5e-05						Tie	2.59067	5e-05		Mf	1.73793	5e-05		CG12344	2.19046	0.0121
																				dnr1	1.19671	5e-05						ETHR	2.59067	0.0016		knrl	1.73767	0.0063		Npc2h	2.1895	5e-05
																				Lim3	1.19644	0.00515						CG30345	2.58957	5e-05		CAH1	1.73631	5e-05		elav	2.18867	0.00075
																				unpg	1.19564	0.00395						CG31102	2.58949	5e-05		grh	1.7353	0.0039		mfas	2.18806	5e-05
																				twit	1.19508	0.0067						mab-21	2.5874	5e-05		Oatp58Dc	1.73177	5e-05		CG7079	2.18576	0.00015
																				Tet	1.19489	5e-05						CG10175	2.58734	5e-05		CG9631	1.73128	0.0059		Gs2	2.18517	5e-05
																				CG33978	1.19447	5e-05						CG7724	2.58561	5e-05		CG31743,CG34313	1.73033	5e-05		CadN	2.18421	5e-05
																				Cyp6a13	1.19367	5e-05						CG8303	2.58513	5e-05		Cyp6a14	1.73031	0.0068		CG32687	2.1815	5e-05
																				pigs	1.19337	5e-05						CG8708	2.58462	5e-05		Lim3	1.72981	0.0218		mamo	2.18049	5e-05
																				CG42521	1.19294	0.00025						CG34327	2.58461	0.00715		CG9413	1.72971	5e-05		Irc	2.18035	5e-05
																				CG7135	1.19153	0.0009						CG11796	2.58278	5e-05		Scr	1.72873	0.02095		CG8740	2.17986	5e-05
																				CG6656	1.19139	5e-05						Mal-A4	2.58237	0.00145		CG43074	1.72868	5e-05		CG1698	2.17854	5e-05
																				DNaseII	1.19115	5e-05						axo	2.58216	5e-05		CG3987	1.72587	0.0224		peb	2.17838	5e-05
																				CG43074	1.19052	5e-05						salr	2.57933	5e-05		LManI	1.72245	0.0218		CG18095	2.17751	5e-05
																				lcs	1.19033	5e-05						Arr2	2.57907	5e-05		Ziz	1.72214	5e-05		CR45251	2.17697	0.00705
																				NT5E-2	1.18997	5e-05						CG30460	2.57833	0.01675		CG6231	1.72091	0.00055		CG31463	2.17681	0.0073
																				dati	1.18963	5e-05						NaCP60E	2.57825	0.02705		TrissinR	1.72084	0.0023		bdl	2.17668	5e-05
																				GV1	1.18823	0.00015						alphagamma-element:CR32865	2.57716	0.00025		nrm	1.72044	5e-05		trol	2.17609	5e-05
																				CG11221	1.18819	0.0032						mthl3	2.57714	5e-05		CG6426	1.72007	0.0003		CG2254	2.17574	5e-05
																				CG1806	1.18775	0.0041						Cyp12a5	2.57646	5e-05		CG13794	1.71823	0.00735		scb	2.17554	5e-05
																				E(spl)mbeta-HLH	1.1876	0.0003						CG1208,glob3	2.57468	5e-05		CS-2	1.71814	0.0002		CG8925	2.17541	0.00015
																				CG5321	1.1861	0.00035						CG5397	2.57381	5e-05		CG17739	1.71733	5e-05		PKD	2.17496	5e-05
																				CG11951	1.18554	0.0025						loh	2.57355	0.00155		Mal-A8	1.71682	0.00675		ham	2.17463	5e-05
																				lbm	1.18512	0.0009						tw	2.57264	0.00275		CG40498	1.71634	5e-05		CG5361	2.17387	0.00055
																				Skp2	1.18404	5e-05						Lapsyn	2.57246	5e-05		GluClalpha	1.71618	5e-05		CR43417	2.17376	0.00045
																				Cyp313a4	1.18329	0.01855						pot	2.57197	5e-05		CG32407	1.71576	0.00985		Nep1	2.17339	0.00945
																				Myo10A	1.18268	0.00025						ATP8B	2.57101	5e-05		CR44922	1.71575	0.0005		CG6495	2.17261	5e-05
																				CR45943	1.1818	0.0044						CG31777	2.57059	5e-05		tsh	1.71525	0.00065		CG1909	2.17217	5e-05
																				Orct2	1.18095	0.0015						CG32017	2.56981	5e-05		betaTub60D	1.71262	0.00035		gbb	2.17044	5e-05
																				CG10132	1.17994	0.0116						CG43112	2.56947	5e-05		mfas	1.71028	5e-05		by	2.17021	5e-05
																				rols	1.17967	5e-05						Obp56g	2.56932	5e-05		NAAT1	1.70918	5e-05		CG42817	2.16893	5e-05
																				CG33970	1.17951	5e-05						CG5945	2.56789	5e-05		CG10175	1.70819	0.0175		CG9864	2.16881	5e-05
																				CG42673	1.17841	5e-05						Pde8	2.56748	5e-05		kappaTry	1.70785	0.0026		Irk2	2.16852	5e-05
																				AOX1	1.17835	5e-05						CG4301	2.56687	5e-05		CG9747	1.70628	0.00155		CG13856	2.16698	0.0002
																				CG13650	1.17828	0.0003						lambdaTry	2.56638	0.0001		CG7759	1.70543	0.01095		CG7164,Uro	2.16533	5e-05
																				mab-21	1.17771	0.0012						CG14105	2.56608	0.00505		comm2	1.70497	0.0078		nrm	2.16385	5e-05
																				spirit	1.17712	0.00075						CG30371	2.5653	5e-05		CG16779	1.70479	5e-05		CG34354	2.16332	5e-05
																				LpR1	1.17654	5e-05						CG11841	2.56515	5e-05		Vha36-3	1.70473	0.00015		fkh	2.16326	5e-05
																				jim	1.17565	5e-05						Ugt35b	2.56476	5e-05		CG8740	1.70438	5e-05		Tig	2.16224	5e-05
																				CG8398	1.17552	0.0007						CG44006	2.56355	0.0124		IP3K2	1.70399	5e-05		CG14949	2.16163	5e-05
																				CLIP-190	1.17486	5e-05						CG18747	2.56177	0.0001		Gs2	1.70353	5e-05		CG17124	2.16116	5e-05
																				Nep4	1.17471	5e-05						dati	2.56156	5e-05		CG7900	1.70339	0.00085		Jhedup	2.16068	0.0004
																				tau	1.17423	5e-05						Tsp42Eq	2.56146	5e-05		CG9568	1.70234	0.00095		CG33110	2.15847	5e-05
																				ImpL2	1.17396	5e-05						IM3	2.56122	5e-05		dpp	1.70205	0.0114		CG42521	2.1573	5e-05
																				trol	1.17363	5e-05						CG9150	2.56031	0.0001		CG31690	1.70136	0.00965		CG13293	2.15666	0.0067
																				tup	1.17233	0.0023						Neurochondrin	2.5586	5e-05		Tsp	1.69973	5e-05		CG1461	2.15645	5e-05
																				MsR1	1.17188	0.00235						tobi	2.55787	5e-05		Capa	1.69706	0.0005		IM4	2.1559	5e-05
																				cpo	1.17072	5e-05						CG1791	2.55775	0.0006		CG17560	1.69585	5e-05		Shab	2.15501	5e-05
																				CG10137	1.17021	0.00835						Dat	2.55769	5e-05		CG17278	1.69563	0.0014		CG31675,CG9338	2.15454	5e-05
																				CG30080,CG42662	1.16987	0.01545						CG6602	2.55769	0.0035		Mp20	1.69536	5e-05		CG32700	2.15343	0.02135
																				CG15721	1.16785	0.0064						Ance-3	2.55744	0.00155		CG9498	1.69476	5e-05		mGluR	2.15336	5e-05
																				CG14356	1.16742	0.0148						CG16743	2.55678	0.00015		CG42238	1.69469	0.0003		CG14105	2.15284	0.0023
																				ey	1.16733	0.00125						Timp	2.55666	5e-05		CG42697,GEFmeso	1.69466	0.0001		ps	2.15172	5e-05
																				nompC	1.1667	0.0043						CG7296	2.55615	5e-05		Vmat	1.69424	0.0002		CG33099	2.15167	5e-05
																				CG6959	1.16668	5e-05						SP1173	2.55468	5e-05		Dh31-R	1.6926	0.00045		CG45076,CG45078,fau	2.15154	5e-05
																				bru-2	1.16588	5e-05						amd	2.55288	0.0003		Zasp66	1.69138	0.0018		Oseg2	2.15061	0.00075
																				Unc-89	1.16577	5e-05						CG30456	2.55273	5e-05		Fatp	1.69104	5e-05		ckn	2.15028	5e-05
																				ATP8B	1.16565	5e-05						NetA	2.55016	0.00085		CG32982	1.69099	0.001		Obp49a	2.14893	5e-05
																				CG10553	1.16478	5e-05						PK2-R2	2.54871	0.0018		Ag5r2	1.69072	0.00975		Myo61F	2.14876	5e-05
																				gce	1.16417	5e-05						CG4928	2.54857	5e-05		CG15203	1.68889	0.01445		CG3635	2.14842	0.001
																				mthl3	1.16388	0.00095						nord	2.5482	5e-05		CG17352	1.68839	5e-05		CG17323	2.1479	5e-05
																				CG9631	1.16376	0.0008						jp	2.54731	5e-05		CG31676	1.68813	0.00155		CG3253	2.14663	0.0057
																				Nc73EF	1.16359	5e-05						CG13293	2.54562	0.0119		Ac78C	1.68727	0.0084		jp	2.14625	5e-05
																				Hil	1.16032	0.00025						PK1-R	2.54505	0.00035		CG10970,CG44325	1.68653	5e-05		Fas3	2.14563	5e-05
																				CG4766	1.15921	0.0017						CG2065	2.54335	5e-05		Irk2	1.68591	5e-05		Gpo-1	2.14512	5e-05
																				CG18136	1.15791	0.0022						CR45943	2.54253	0.00045		hid	1.68511	0.00355		AdamTS-A	2.14315	5e-05
																				CG5577	1.15776	5e-05						CG13252	2.54247	5e-05		Nplp2	1.68485	5e-05		CG11438	2.14313	0.0008
																				CG15803	1.15728	0.00135						CG42673	2.53997	5e-05		vri	1.68244	5e-05		Rbp6	2.14313	5e-05
																				CG3907	1.1569	5e-05						twit	2.53979	0.0018		Cubn	1.68223	0.0003		CG15046	2.1422	0.00055
																				AnxB9	1.15673	5e-05						CG5909	2.53865	0.0002		CCHa2	1.68214	0.00215		CG4133	2.14101	5e-05
																				CG1998	1.15637	0.00055						CG3332	2.5368	5e-05		Ugt86Dd	1.68069	0.00025		CG1139	2.14079	5e-05
																				CG11147	1.15515	0.0036						Scp1	2.53492	5e-05		CG18067	1.67844	5e-05		CG32750	2.14034	0.00125
																				CG13428	1.15462	5e-05						sv	2.53463	0.01145		CG15152	1.6784	0.0122		NPFR	2.13978	5e-05
																				sals	1.15395	0.0005						CG9928	2.53346	5e-05		alpha-catenin-related	1.6781	0.01035		GNBP2	2.13975	5e-05
																				CG6357	1.15384	5e-05						CG6125	2.533	5e-05		CG6225	1.67771	0.0012		Cyp12c1	2.13962	5e-05
																				Ets98B	1.15361	0.00015						CG1139	2.52917	0.0001		Phae1	1.67743	0.01195		CG11368	2.13947	5e-05
																				CG5273	1.15345	5e-05						CG10947	2.52776	5e-05		CG3332	1.67569	0.00305		alpha-Est8	2.13913	5e-05
																				Akh	1.15308	0.0024						CG11368	2.52613	5e-05		grass	1.67492	0.00325		rdo	2.13829	0.0002
																				CG17027,CG17028,CG17029	1.15222	0.006						Ag5r2	2.52607	0.00235		CG33301	1.67464	0.00105		CG5172	2.13756	0.01575
																				CG13606	1.1518	0.00905						jbug	2.52493	5e-05		emp	1.67277	5e-05		Cyp317a1	2.1372	0.00405
																				nrm	1.15177	5e-05						Capa	2.52474	5e-05		CG15279	1.67266	0.00165		CG3505	2.13718	5e-05
																				Wbp2	1.15153	5e-05						EbpIII	2.52144	5e-05		CG5639	1.67251	0.01205		Ndg	2.13696	0.00025
																				yellow-h	1.15109	0.00455						CG7675	2.52025	5e-05		pan	1.67223	5e-05		tara	2.13572	5e-05
																				CG5059	1.15078	5e-05						CG4829	2.5179	5e-05		CG5399	1.67056	5e-05		CG10205	2.13553	5e-05
																				Cyp12e1	1.15066	0.0003						sage	2.51691	5e-05		IM33	1.66805	5e-05		CG13833	2.13416	0.0003
																				Rgk1	1.14927	0.0012						Spn42Dc,Spn42Dd	2.51628	5e-05		CG17378	1.66766	0.00735		H15	2.13409	0.0017
																				zetaTry	1.14851	5e-05						RhoGAP100F	2.51592	5e-05		Swim	1.66679	0.0023		kappaTry	2.13378	5e-05
																				Drl-2	1.1485	0.0014						prom	2.51587	5e-05		TpnC73F	1.66546	5e-05		Osi24	2.13199	0.0039
																				CG33514	1.14848	0.0189						lush	2.51493	0.0015		PICK1	1.66544	0.01575		CG9812	2.13118	5e-05
																				hig	1.14846	5e-05						CG10211	2.51412	0.00015		alpha-Est7	1.66433	5e-05		CG12963	2.13099	5e-05
																				Reg-5	1.1476	5e-05						CG8740	2.51359	5e-05		PKD	1.66253	0.00165		dpy	2.13055	5e-05
																				CG5778	1.14683	5e-05						Diedel3	2.51068	0.0009		yuri	1.66154	0.0058		cpx	2.13007	5e-05
																				CG5921	1.14504	0.00045						Sidpn	2.51064	5e-05		CG9170	1.66116	5e-05		Lst	2.12972	5e-05
																				CG16978	1.14486	0.001						CG7079	2.51032	0.00035		CG17549	1.66108	5e-05		rn	2.12945	5e-05
																				CG6834	1.14424	0.00025						CG34347	2.51005	5e-05		CG8837	1.66013	0.0087		CG5883	2.12933	0.0239
																				CG9990	1.14311	5e-05						hebe	2.50882	5e-05		CG5966	1.65833	5e-05		Mlc1	2.12859	5e-05
																				l(2)efl	1.14149	5e-05						CG9691	2.50868	5e-05		CG10911	1.65615	5e-05		CG10211	2.12816	5e-05
																				su(r)	1.1412	5e-05						Pkg21D	2.5078	5e-05		CG34284	1.65589	0.00125		CG3739	2.12815	0.0086
																				CG10513	1.14089	5e-05						CG17108	2.50741	5e-05		CG10178	1.65458	0.00985		CG17278	2.1271	5e-05
																				CG42807	1.14015	5e-05						CG6836	2.5052	5e-05		Dif	1.65436	0.0056		ap	2.12679	5e-05
																				CG17278	1.13915	5e-05						yellow-b	2.50333	5e-05		CG10359	1.65341	0.0189		CG5390	2.12615	5e-05
																				NijA	1.13793	0.0014						CG34215	2.50254	0.00215		mthl8	1.6524	0.0001		br	2.12615	0.00015
																				CG17752	1.13793	0.0001						CG43110	2.50237	5e-05		CG5577	1.65155	0.0045		CAH1	2.12576	5e-05
																				CR44961	1.13696	0.0032						CG8628	2.50091	5e-05		LManII	1.65137	5e-05		CG17121	2.12551	5e-05
																				Wnt6	1.1367	0.00215						CG17189	2.49915	0.0001		CG11155	1.64875	5e-05		CG6282	2.12521	5e-05
																				grass	1.13639	0.00045						Gasp	2.49883	5e-05		CG8586	1.6482	0.002		CG4607	2.12485	5e-05
																				wbl	1.13575	0.00425						Nep1	2.49791	0.0004		CG33978	1.64744	0.00095		CG15385	2.12405	5e-05
																				CG3301	1.13494	0.00035						disco	2.49779	0.0001		CG1998	1.64637	0.00385		CG32082	2.12387	5e-05
																				CG31431	1.13486	0.0007						CG11898	2.49737	0.0026		CG1441	1.64358	0.01095		CG15422	2.12384	5e-05
																				CG10226	1.13459	5e-05						byn	2.49728	0.0012		CG15661	1.64213	0.0017		CG10137	2.12367	0.0004
																				CG4409	1.13429	0.0094						rut	2.49725	5e-05		Lmpt	1.64005	5e-05		CG5853	2.1212	0.0011
																				CG15414	1.13263	0.0052						CG8398	2.49716	0.0001		Snoo	1.63956	0.0006		Clect27	2.12066	5e-05
																				CG17341	1.1326	0.00455						CheB38c	2.49525	0.00125		Cyp18a1	1.639	0.00285		loh	2.12062	0.0002
																				CHKov1	1.13173	0.00035						CG34056,CG34057	2.49519	5e-05		Mco1	1.63763	0.0105		CR44347	2.11937	0.0074
																				mthl8	1.13134	5e-05						CG32369	2.49367	5e-05		FucTC	1.63658	0.01675		Karl	2.11776	0.00175
																				CG17108	1.1288	5e-05						Unc-115a,Unc-115b	2.49146	5e-05		CG15067	1.63627	0.00635		grn	2.1172	0.0015
																				CG2269	1.12796	5e-05						PGRP-LC	2.491	5e-05		CG8306	1.63552	0.00025		ss	2.11668	0.00185
																				CG3823	1.12754	0.0002						CG6870	2.49016	5e-05		nemy	1.63548	0.0016		Bace	2.11652	5e-05
																				IM1	1.12742	0.0007						CG10253	2.4901	5e-05		CG43740	1.63527	0.0046		CG12355	2.11626	5e-05
																				CG10311	1.12574	0.014						CG10562	2.48625	5e-05		beta-Spec	1.63425	5e-05		Kr-h1	2.11573	5e-05
																				Galphaf	1.12469	0.00055						edl	2.48605	0.00035		CG17121	1.6342	0.0004		CG17928	2.11408	5e-05
																				CG7016	1.12466	0.00235						Tg	2.48466	5e-05		GstD2	1.63312	0.0191		CR42794	2.11341	0.01085
																				CG5849	1.12424	0.00315						Karl	2.48456	0.00365		sm	1.63186	0.00115		fa2h	2.11305	0.00595
																				CG34325	1.12391	5e-05						CG4133	2.48092	5e-05		lbm	1.63135	0.0122		abd-A	2.11251	5e-05
																				CG31183	1.12376	0.00015						toe	2.4805	5e-05		Mlp84B	1.63072	0.00155		cmpy	2.11046	0.0001
																				CG43968	1.12201	0.01025						CG3344	2.47689	5e-05		Ca-alpha1D	1.62997	5e-05		Mf	2.11044	5e-05
																				PKD	1.12165	0.00015						Arr1	2.47651	5e-05		CG30345	1.62981	0.004		TotC	2.11032	0.0046
																				CG13315	1.12137	5e-05						ImpL3	2.47525	5e-05		Spn47C	1.62878	0.0021		Lmpt	2.10942	5e-05
																				ry	1.12127	5e-05						CG9812	2.47514	5e-05		CG3505	1.6287	0.00455		CG13252	2.10847	5e-05
																				CG10089	1.11832	0.0009						CG4462	2.47463	5e-05		CG13658	1.62324	0.01715		CG12814	2.10832	5e-05
																				CG11275	1.118	0.01065						CG12814	2.47419	5e-05		CG5697	1.62178	0.00245		CG14523	2.10753	0.0313
																				CG7990	1.11792	0.0001						CG10170	2.47364	5e-05		CG17386	1.62005	0.0113		CG13283	2.10729	0.00085
																				Mal-A2	1.11739	0.00035						Mal-A8	2.472	5e-05		twit	1.6191	0.01825		alpha-Est9	2.10698	5e-05
																				CG43427	1.11558	5e-05						stv	2.47186	5e-05		Act87E	1.61874	5e-05		Ddc	2.1069	5e-05
																				CG11407	1.11521	0.00025						CG9673	2.47151	0.01505		niki	1.61869	0.01555		Dbi	2.10611	5e-05
																				CG15117	1.11457	0.0012						CG1124	2.47038	5e-05		CG16772	1.61853	5e-05		Mp20	2.10546	5e-05
																				CG11211	1.11379	5e-05						plum	2.46889	5e-05		Tie	1.61825	0.0011		SoxN	2.10527	0.00015
																				GstT4	1.11365	5e-05						sano	2.4686	5e-05		CG31675,CG9338	1.61808	5e-05		Tsf3	2.10489	0.02635
																				CG7402	1.11336	0.00365						Socs36E	2.46844	5e-05		Gadd45	1.61768	0.0003		CG10970,CG44325	2.10489	5e-05
																				mxt	1.1131	5e-05						Trpgamma	2.46768	0.0001		CG31659,NLaz	1.6172	5e-05		CG9400	2.10407	0.0318
																				Piezo	1.11255	5e-05						CG32551	2.46713	0.0241		CG31104	1.61441	0.0128		scaf	2.103	5e-05
																				dpr17	1.11086	0.0028						CG9380	2.46658	5e-05		kon	1.61077	0.0085		CG11317	2.10268	5e-05
																				Act88F	1.10941	0.0005						MtnA	2.46542	5e-05		CR44832	1.6089	0.0151		CG12483	2.10265	0.00215
																				Mf	1.10793	5e-05						Cpr67B	2.46487	5e-05		AcCoAS	1.60884	5e-05		CG8547	2.1016	5e-05
																				CG31373	1.10786	5e-05						Obp19d	2.46463	5e-05		Nmdmc	1.60865	0.0088		CG33120	2.10116	0.0004
																				CG32944	1.1076	0.0021						form3	2.46392	5e-05		Send1	1.60818	0.00295		CG12643	2.10097	0.00025
																				Fmo-2	1.10585	5e-05						CG12224	2.46349	5e-05		Pdp1	1.60747	5e-05		CG6044,VepD	2.10067	0.0023
																				CG13856	1.10555	0.007						Lim3	2.4623	5e-05		CG9119	1.6056	0.00025		CG15544	2.09975	0.0017
																				Dscam4	1.105	0.00015						CG34330	2.46216	5e-05		CG8925	1.60523	0.0125		CG6409	2.09426	5e-05
																				CG6106	1.10498	0.00155						CG15186	2.46197	5e-05		CG4847	1.60437	0.0001		CG17549	2.09277	5e-05
																				DIP1	1.10454	5e-05						tim	2.46149	5e-05		CG10026	1.60372	0.01185		pigs	2.09259	5e-05
																				mirr	1.10334	0.0015						Tep3	2.46014	5e-05		CG3597	1.60337	0.0049		Vha100-5	2.09253	5e-05
																				CG32547	1.1031	0.0057						Ppn	2.45934	5e-05		CG12194	1.60306	0.00055		Actbeta	2.09209	5e-05
																				CG9674	1.10289	5e-05						CG16732	2.45893	0.0047		CG31145	1.60286	5e-05		edl	2.09139	0.0001
																				Alp2	1.1026	5e-05						eyg	2.45892	0.00075		5-HT2A	1.60258	0.00545		CG9782	2.09048	0.006
																				CG17839	1.10248	5e-05						CG13877,Kaz1-ORFB	2.45834	0.0039		Cyp12a4	1.60191	5e-05		CG31345	2.08939	0.00025
																				Dsk	1.10151	0.0024						CG32091	2.4581	0.0002		Gbp	1.60094	0.0123		sty	2.08819	5e-05
																				alpha-Est8	1.10149	5e-05						CG5455	2.45805	5e-05		CG33110	1.60032	5e-05		CG14275	2.08808	5e-05
																				ps	1.10107	5e-05						CG31199	2.45735	5e-05		CG8630	1.59979	0.00365		CG9701	2.08605	5e-05
																				Dat	1.1007	0.0001						CG8012	2.45571	0.0003		Obp99a	1.59912	0.0109		CG14439	2.08584	5e-05
																				VhaAC45	1.10031	5e-05						disco-r	2.4537	5e-05		pio	1.59901	5e-05		CG34109	2.08371	0.02045
																				Rh50	1.09997	0.00015						CG11149	2.45173	0.00015		CG33099	1.59784	0.0163		Ef1alpha100E	2.08369	5e-05
																				Sema-2b	1.0992	0.00195						CG10086	2.45146	5e-05		Orct	1.59754	0.0075		Oatp33Eb	2.08323	5e-05
																				CG16820	1.09813	0.0115						CG8157	2.45021	0.01535		RIC-3	1.59734	5e-05		Pde1c	2.08286	0.0052
																				ct	1.0976	5e-05						Cad86C	2.44951	5e-05		PGRP-LB	1.5963	0.0154		CG8245	2.08239	5e-05
																				CG31705	1.09693	5e-05						rdhB	2.44901	5e-05		CG14694	1.59485	0.0136		fs(1)Yb	2.08101	0.00115
																				CG3036	1.09554	5e-05						pyr	2.44379	5e-05		PIP82	1.59461	0.022		Spn31A	2.08062	0.0001
																				CG10433	1.09515	5e-05						Mhc	2.44351	5e-05		CG42833	1.59416	0.021		CG4629	2.08019	5e-05
																				CG9451	1.09509	0.00015						Cpr97Eb	2.44327	0.00705		CG34166	1.59328	0.0002		CG2681	2.07883	5e-05
																				GNBP2	1.09449	0.0003						CG14823	2.44305	5e-05		Gpb5	1.59305	0.0206		SP1173	2.07833	5e-05
																				CG31997	1.09443	5e-05						CG32407	2.44143	0.0001		CG13905	1.59304	0.00175		Galphas	2.0783	5e-05
																				CG9509	1.09393	0.01215						RIC-3	2.4401	5e-05		CG9259	1.59256	0.0002		Gli	2.07821	5e-05
																				Buffy	1.09337	0.0016						Frq2	2.44001	5e-05		CG42521	1.59248	0.004		Adgf-C	2.07779	0.0018
																				CG15537	1.09206	0.0018						Pka-C3	2.43934	5e-05		CG6836	1.59241	0.01655		CG4328	2.07661	0.0061
																				nau	1.0911	0.0227						noe	2.43828	0.0074		comt	1.59057	5e-05		qtc	2.07658	5e-05
																				drl	1.09029	0.00145						CG10176	2.43788	0.0012		CG11878	1.58964	5e-05		Cyp301a1	2.07591	0.02165
																				CG11191	1.08921	0.00185						CG44085	2.43741	5e-05		CG18404	1.58847	0.00495		Scgalpha	2.07515	0.0009
																				5-HT7	1.08814	0.01155						CG14964	2.43735	5e-05		Mlc2	1.58818	5e-05		CG5867	2.07474	5e-05
																				CG31288	1.08803	5e-05						CG33109	2.43558	5e-05		CLIP-190	1.58675	5e-05		stumps	2.07462	5e-05
																				CG11069	1.08739	0.00775						GATAe	2.43538	5e-05		CG4297	1.58662	0.00095		ndl	2.07403	0.02335
																				Itgbn	1.08692	0.0186						Sox102F	2.43496	5e-05		Dbi	1.58466	5e-05		CG15506	2.07397	0.00215
																				CG7675	1.08605	5e-05						Pph13	2.43475	5e-05		CG4377	1.58362	0.00625		CG10178	2.07365	5e-05
																				CG15544	1.08597	0.0161						CG32695	2.43429	5e-05		CG9993	1.58313	0.0152		CG12817	2.07298	0.0175
																				CG42342	1.08518	0.0002						if	2.43207	5e-05		wit	1.58269	0.0003		CG5948	2.07228	0.01335
																				CG13912	1.084	0.00235						CG9416	2.43139	5e-05		CG2065	1.58233	0.0039		CG31106	2.07212	5e-05
																				Tm2	1.08163	5e-05						mfas	2.43133	5e-05		Uhg1	1.58198	0.01385		CG1946	2.07014	0.00395
																				Galphas	1.08148	5e-05						pncr016:2R	2.43114	0.02975		CG16836	1.58142	0.0145		Syp	2.06846	5e-05
																				CG15879	1.07991	0.0187						CG13796	2.43061	5e-05		CG12814	1.58105	0.0003		stum	2.06779	0.0056
																				CG3961	1.07891	5e-05						mbl	2.42864	5e-05		CG7675	1.58103	0.0006		CG13086	2.06704	0.0003
																				disco	1.07742	0.00495						CG40486	2.42799	5e-05		pHCl	1.58047	5e-05		CG9672	2.06661	0.0126
																				Eip75B	1.0772	5e-05						Ddc	2.42304	5e-05		CG9416	1.5803	0.0012		CG8586	2.06573	5e-05
																				SdhB	1.07691	5e-05						vg	2.42224	5e-05		CG8303	1.5782	0.014		ey	2.06553	5e-05
																				CG5621	1.07611	5e-05						CG7084	2.41976	5e-05		RhoL	1.5758	5e-05		CG30371	2.06376	5e-05
																				CG16854	1.07608	0.01295						CG15152	2.41933	0.0001		CG15422	1.57488	0.0053		PGRP-LC	2.06335	5e-05
																				olf413	1.07558	0.00075						CG17919	2.41888	0.0059		Tmhs	1.57472	0.01535		to	2.06268	5e-05
																				CG17265	1.07408	0.00045						Dbi	2.41833	5e-05		CG15529	1.57414	0.00615		CS-2	2.06253	5e-05
																				wupA	1.07262	5e-05						Mlp84B	2.41791	5e-05		CG13313	1.57411	0.01675		CG3091	2.06238	5e-05
																				cv	1.07227	0.00165						CG31200	2.41762	5e-05		PIP5K59B	1.57287	0.0082		CG14964	2.06205	5e-05
																				Rgk3	1.07211	5e-05						FucTC	2.41682	0.00015		CG42319	1.57182	0.0001		VhaM9.7-a	2.0618	0.00025
																				CG7910	1.07189	5e-05						LManII	2.41583	5e-05		CG7778	1.57159	5e-05		SK	2.0612	5e-05
																				CG34380	1.07187	0.0007						ACC	2.4154	5e-05		CG34232	1.57099	0.0147		CG11000	2.05986	5e-05
																				CR44960	1.0715	0.0061						Tsp42Ej,Tsp42Ek	2.4152	5e-05		MtnD	1.56858	0.00015		nkd	2.05913	5e-05
																				CG42268	1.07134	0.0001						Elal	2.41163	5e-05		NijA	1.56819	0.00945		Tsp42El	2.05785	5e-05
																				hgo	1.07089	0.001						CG10026	2.41162	5e-05		lbl	1.56797	0.0217		sas	2.05739	5e-05
																				CG4660	1.07068	0.00445						CG4797	2.41149	5e-05		CG13318	1.56793	0.0157		CR46123	2.05738	0.00875
																				GNBP1	1.0705	0.00105						pigs	2.41147	5e-05		Spn42Dc,Spn42Dd	1.56604	0.0051		Cow	2.05738	5e-05
																				CG5096,gny	1.07047	5e-05						Galphas	2.41145	5e-05		CG6908	1.5621	0.00225		alpha-Est7	2.05716	5e-05
																				Lim1	1.06982	0.00275						melt	2.41038	0.00065		CG6484	1.56151	0.00075		TpnC47D	2.05603	5e-05
																				Mgat2	1.06979	5e-05						CG8306	2.40941	5e-05		Atf3	1.56091	5e-05		geko	2.05529	0.0024
																				Srpk79D	1.06864	5e-05						CG5142	2.40858	0.0001		CG9098	1.56081	0.01575		CG32694	2.05523	5e-05
																				bchs	1.06723	5e-05						CG4629	2.40838	0.0001		CG7497	1.5607	0.0155		CG17110,CG6726	2.05382	5e-05
																				CG30345	1.06543	0.0008						CG11000	2.40818	5e-05		CG5167	1.56034	5e-05		fru	2.05376	5e-05
																				CG4363	1.06486	0.0007						gt	2.40755	0.00025		Rh6	1.55921	5e-05		CG42663	2.05343	0.00545
																				CG42568	1.06342	0.0061						msta	2.40712	0.00035		CG3604	1.55909	0.0174		CG13056	2.05164	0.00555
																				CG3270	1.0625	0.009						Npc2b	2.40655	5e-05		RyR	1.55759	5e-05		CG6836	2.05135	5e-05
																				CG18622	1.0622	0.0024						CG1299	2.40505	5e-05		NfI	1.55742	5e-05		lbl	2.05051	0.0006
																				bond	1.06178	0.00025						CG12071	2.40505	5e-05		wat	1.55396	0.0001		mid	2.04981	0.0022
																				CG31380	1.06032	0.0132						CG5577	2.40475	5e-05		CG10562	1.55383	0.00435		CG4259	2.04957	0.0018
																				CG13937	1.0602	0.0002						Lmpt	2.40368	5e-05		CG13704	1.55201	0.00045		CG43291	2.0494	0.0004
																				CG9747	1.05908	0.00015						Nlg1	2.40299	5e-05		Decay	1.55133	0.00085		Cyp6g2	2.04887	0.021
																				CG14275	1.05866	0.0001						AQP	2.3993	5e-05		CG8008	1.55081	0.00075		CG4363	2.04868	5e-05
																				CG12355	1.05806	0.0017						scb	2.39803	5e-05		IM3	1.5504	5e-05		Myo10A	2.0482	5e-05
																				bbg	1.05633	5e-05						Prm	2.39735	5e-05		CG3907	1.54898	5e-05		COX4L	2.04803	0.0221
																				nvy	1.05451	0.005						Alp4	2.39581	5e-05		Cyp6a21	1.54897	0.01735		Fmo-2	2.04799	5e-05
																				RluA-1	1.05448	5e-05						Spn47C	2.39561	5e-05		CG17855	1.54667	0.0156		RhoGEF64C	2.04766	0.00165
																				drd	1.05412	0.0021						CG31103	2.39517	5e-05		Ser12	1.54667	0.0003		knrl	2.04728	5e-05
																				Eip93F	1.05409	5e-05						cv-c	2.39503	5e-05		CG4797	1.54622	0.002		CG11841	2.04728	5e-05
																				CG11791	1.05376	5e-05						CR46058	2.39483	0.00055		CG15347	1.54543	5e-05		Fs	2.04644	0.00025
																				bt	1.0536	5e-05						CG5687	2.39282	5e-05		Gbeta5	1.54457	0.00585		NijA	2.04525	5e-05
																				Tsp42En	1.05264	0.0063						roX1	2.39263	0.0181		CG11619	1.54364	0.0145		CG10650	2.04523	5e-05
																				CG30116	1.05255	5e-05						CG9297	2.39257	5e-05		CG31106	1.54233	0.0003		vg	2.0442	5e-05
																				Trim9	1.05238	0.0035						CG14687	2.39153	5e-05		CG30203	1.54072	0.01395		CG12105	2.04404	0.0145
																				CG34383	1.05171	5e-05						Abd-B	2.39104	5e-05		Tsp42Ed	1.53899	5e-05		CG32392	2.0438	0.00145
																				beat-Ia	1.05122	0.01515						Orco	2.39057	0.00335		CG3835	1.53815	5e-05		mesh	2.04336	5e-05
																				modSP	1.04952	5e-05						CG7191	2.39031	0.00115		CG4213	1.53704	0.00115		Tsp42En	2.04296	0.00025
																				Nrg	1.04909	5e-05						dnr1	2.39031	5e-05		CG10550	1.53628	0.0001		CG10361	2.0414	0.00335
																				CG13659	1.04847	0.00835						CG42566	2.38973	5e-05		eloF	1.53625	0.00055		CG10345	2.04119	5e-05
																				CG12224	1.04778	0.0035						gl	2.38946	5e-05		CG31373	1.53536	5e-05		CR45629	2.04089	0.0208
																				CG14196	1.04772	0.0001						yellow-f2	2.38929	5e-05		CG2017	1.53472	0.00015		CG5254	2.03715	0.0012
																				CG10359	1.04704	0.01005						ect	2.38926	5e-05		net	1.53393	0.0206		CG3597	2.03502	5e-05
																				tai	1.0464	5e-05						CG5724	2.38799	0.00095		CG34176	1.53385	0.01675		CG32813	2.03455	5e-05
																				CG1461	1.04632	5e-05						CG2930	2.38608	0.00745		slo	1.53211	5e-05		CG5171	2.03327	5e-05
																				CG5381	1.04582	0.01645						CG31207	2.386	5e-05		CG12730	1.53161	0.0073		Tmhs	2.03082	0.0001
																				Ttc19	1.0424	0.01615						mthl8	2.38551	5e-05		Cyp12c1	1.52849	0.01565		alphaTry	2.0281	5e-05
																				CG10165	1.04206	0.0012						CG32694	2.38494	5e-05		CG43689	1.52807	0.0084		CG42700	2.02712	5e-05
																				CG45057	1.04178	5e-05						CG8888	2.38374	5e-05		hui	1.52709	0.0061		CG4596	2.02617	0.00065
																				CG14439	1.04114	0.00025						Mmp1	2.38246	0.0031		CG11889,CG11891	1.52623	5e-05		nub	2.02571	0.00015
																				CG45105	1.04092	0.00305						CG43673	2.38155	5e-05		dao	1.52591	0.00305		Vm26Aa	2.02555	5e-05
																				Gbp	1.04088	0.00245						Act79B	2.38149	5e-05		sls	1.52455	5e-05		Pka-C3	2.02542	5e-05
																				CG12868	1.03817	0.0015						CG14196	2.38144	5e-05		kay	1.52398	5e-05		ogre	2.02524	5e-05
																				Mur18B	1.03756	5e-05						Obp83a	2.38068	5e-05		Cad86C	1.52206	0.00475		CG33127	2.02519	0.01425
																				mag	1.03748	0.0005						Cyp309a1	2.38013	5e-05		tsl	1.52171	0.00595		CG14196	2.02368	5e-05
																				CG8086	1.03726	0.0002						Mur18B	2.37997	5e-05		CG13506	1.52036	5e-05		CG13795	2.02365	0.0001
																				CG13077	1.03615	0.00175						CG8292	2.37974	0.0119		drm	1.52013	0.00525		CG7333	2.02289	0.01665
																				Pdp1	1.0361	5e-05						Kua	2.37958	0.0001		ATP8B	1.51861	0.0001		Tsp29Fb	2.02219	5e-05
																				Tbh	1.03448	0.00225						GstE3	2.37942	5e-05		CG13124	1.51853	5e-05		CG31373	2.02104	5e-05
																				CG4797	1.03378	5e-05						obst-E	2.37939	5e-05		CG4660	1.51791	0.0145		Dif	2.02032	0.0003
																				NK7.1	1.03228	0.00725						CG31176	2.37882	0.001		CG10737	1.51402	5e-05		ASPP	2.01917	5e-05
																				nolo	1.0317	5e-05						CR44053	2.37769	0.0004		Mlc1	1.51352	5e-05		CG42390	2.01886	5e-05
																				CG12290	1.03146	0.0001						CG45076,CG45078,fau	2.3771	5e-05		CG7296	1.5121	0.017		scro	2.01848	0.00085
																				NimB4	1.03105	0.0112						CG3091	2.37665	5e-05		Idgf3	1.5114	5e-05		CG5399	2.01751	5e-05
																				up	1.03099	5e-05						CG9760	2.3764	0.00105		CG10211	1.51084	0.0053		bru-2	2.01743	5e-05
																				CG4297	1.02894	0.0002						CG9505	2.37479	5e-05		Argk	1.51017	5e-05		Rpt6R	2.01717	0.0231
																				nec	1.02781	0.00315						CG1572	2.37406	5e-05		CG14441	1.51006	0.0004		CG31248	2.01679	5e-05
																				FMRFaR	1.02776	0.00635						CG11191	2.37361	5e-05		CG14968	1.50929	0.0144		CG10483	2.01671	0.0003
																				DCX-EMAP	1.02683	0.0029						Gagr	2.37322	0.00085		CG18622	1.50794	0.01735		Pdp1	2.0157	5e-05
																				CG11835	1.02416	0.00055						CG32982	2.37158	5e-05		CG14949	1.50681	0.0016		Hn	2.01524	5e-05
																				CG15098	1.02285	5e-05						CG1246	2.37141	0.00125		bdl	1.50455	5e-05		CG5346	2.01513	5e-05
																				CG44245,Glycogenin	1.02045	5e-05						stops	2.37042	5e-05		Vm26Aa	1.5044	5e-05		CG3604	2.01382	5e-05
																				Zasp52	1.0201	5e-05						Vmat	2.36919	5e-05		CG13284	1.50318	0.0024		Fili	2.01261	0.0026
																				Ac76E	1.01896	5e-05						Traf4	2.36911	5e-05		Ag5r	1.50285	5e-05		CG6749	2.01228	0.0049
																				sd	1.01884	5e-05						CR44628	2.36861	0.01045		CG15673	1.50199	0.0067		Cad96Ca	2.01168	0.0002
																				amon	1.01791	5e-05						CG9449	2.3686	5e-05		FASN3	1.49941	5e-05		HP1D3csd,Mec2	2.01159	5e-05
																				CG33080	1.01771	0.0001						nAChRbeta3	2.36858	0.00425		CG33970	1.49913	0.0005		CR46139	2.01151	0.02675
																				Dop1R2	1.01739	0.0056						CG1552	2.36701	0.00015		MP1	1.49899	0.01685		CG6999	2.01086	0.0083
																				CG32687	1.01725	5e-05						CG5639	2.36557	0.0001		CG15412	1.49869	0.00255		CG17636	2.01008	5e-05
																				CG10799	1.01353	0.0004						CG33258	2.36493	5e-05		CG3625	1.49856	5e-05		CG31288	2.00963	5e-05
																				CG18754,SPE	1.01239	5e-05						Vha100-5	2.36466	0.0001		laza	1.49758	0.00075		CG16947	2.0096	0.00015
																				how	1.0118	5e-05						Gal	2.3636	0.00325		Ser7	1.49602	0.00605		Proc	2.00864	5e-05
																				Clk	1.01174	0.0002						tn	2.3636	5e-05		CG33258	1.49588	5e-05		CG18748	2.0082	0.00075
																				kst	1.01058	5e-05						CG2121	2.36306	5e-05		CG12581	1.49483	5e-05		CR43928	2.00806	0.00945
																				Sobp	1.01007	5e-05						CG14591	2.362	5e-05		CG18136	1.49384	0.01965		St4	2.0068	0.0074
																				CG6836	1.00966	0.0016						Obp83b	2.36127	0.00165		Vm26Ab	1.49312	5e-05		jbug	2.00672	5e-05
																				Proc-R	1.00923	0.00055						Lgr1	2.3568	5e-05		CG7589	1.49312	0.00415		frma	2.00671	5e-05
																				obst-B	1.00912	0.0125						Cpr49Ah	2.35592	0.0163		Ca-beta	1.49267	0.00445		beta-Spec	2.00572	5e-05
																				Zasp66	1.00863	0.00015						Sr-CI	2.35547	0.00015		Tsp2A	1.49264	0.0089		CG15661	2.00529	5e-05
																				CG10019	1.00856	0.0121						Clect27	2.35459	5e-05		beat-Ib	1.4924	0.0223		CG6675	2.0049	0.00105
																				SdhA	1.00809	5e-05						net	2.35369	0.0008		vir-1	1.49148	5e-05		CG43861	2.0039	0.0003
																				CG2765	1.00726	5e-05						CG13285	2.35299	0.0001		CG5397	1.49135	0.00285		Cad86C	2.0035	5e-05
																				CG2781	1.00621	5e-05						rgn	2.35227	5e-05		Ssk	1.49041	0.01255		CG1441	2.00274	5e-05
																				CG42808	1.00591	0.00045						DIP-epsilon	2.35162	0.00215		CG2121	1.4903	0.0035		CG30151	2.00222	0.001
																				CG43112	1.00457	0.00165						serp	2.35144	0.0001		CG11453	1.49002	0.01785		cv-d	2.00112	5e-05
																				betaTub60D	1.00315	5e-05						CR44990	2.35081	0.00895		GNBP2	1.48905	0.00745		Sr-CIV	2.0001	0.0014
																				CG31036	1.00262	0.02075						CAH1	2.34983	5e-05		CR43470	1.48695	0.0222		SclA,SclB	1.99905	5e-05
																				Kank	1.00259	5e-05						CG16779	2.34863	5e-05		kek1	1.4865	0.0019		CG42566	1.99899	0.0002
																				sage	1.00238	0.01405						CG33511	2.34818	0.0003		CG43693	1.48373	5e-05		mthl10	1.99874	0.0135
																				CG6225	1.00214	0.00065						yellow-d	2.34808	0.0004		CG3301	1.48294	0.0054		CR43866	1.99872	0.0224
																				GstO1	-1.00044	5e-05						CG17570	2.34714	0.0208		betaTry	1.4819	5e-05		plum	1.99856	5e-05
																				qkr54B	-1.00048	5e-05						Cyp4p1	2.34648	0.0001		Gld	1.48173	0.00995		CG43103	1.99763	0.0062
																				oaf	-1.00059	5e-05						CG32150	2.34422	0.0008		Cadps	1.47796	5e-05		Spn77Ba	1.99763	0.01735
																				CG3542	-1.00063	0.00385						CG15506	2.34311	0.00625		CG32137	1.47787	0.00095		CG13670	1.99703	0.0103
																				dgt1	-1.00104	0.00345						laza	2.34185	5e-05		Alp4	1.477	5e-05		Frq2	1.99699	5e-05
																				BCAS2	-1.00129	0.0003						CG4630	2.34097	0.01995		CG18304	1.4766	5e-05		cv-c	1.99674	5e-05
																				CG17454	-1.0013	5e-05						GluRIIC	2.3409	0.0003		CG8353,CG8360	1.47363	0.00145		CG10348	1.99642	0.001
																				Rpt5	-1.00135	0.0016						CG12355	2.3397	5e-05		Eip75B	1.47275	5e-05		MsR2	1.99623	0.00255
																				Rat1	-1.00208	0.00015						Zasp66	2.33858	5e-05		RhoGAP102A	1.47194	0.00055		Cyp12e1	1.99593	5e-05
																				AsnS	-1.00237	0.00495						CR46082	2.33848	0.0242		CG9990	1.47052	5e-05		CG42326	1.99543	0.00015
																				dbe	-1.00351	5e-05						Slob	2.33696	5e-05		Obp49a	1.47011	0.00745		LManI	1.99489	0.0006
																				CG5555	-1.0038	5e-05						CG1315	2.33575	0.0149		GstO3	1.4701	5e-05		Obp44a	1.99311	0.02195
																				CG5466	-1.00408	0.0002						CG7829	2.3356	5e-05		lz	1.46952	0.01825		Tusp	1.99311	0.00035
																				Spn	-1.00429	5e-05						CG6225	2.33518	5e-05		CG5597	1.46939	0.00385		btd	1.99251	0.0034
																				Arp8	-1.0048	0.0001						CG14356	2.33257	0.00115		Inx7	1.46846	0.0099		CG32369	1.99239	5e-05
																				prod	-1.00504	5e-05						CG42700	2.33221	5e-05		CG4839	1.46831	0.0049		CG9270	1.99183	5e-05
																				CG11307	-1.00533	5e-05						CG9701	2.33183	0.0002		AOX1	1.46695	5e-05		CG9449	1.99162	5e-05
																				CG30096	-1.0064	0.0157						CG16727	2.32691	5e-05		Drip	1.46626	0.00065		CG10877	1.99091	0.00335
																				mod(mdg4),pre-mod(mdg4)-AA,pre-mod(mdg4)-AB,pre-mod(mdg4)-B,pre-mod(mdg4)-C,pre-mod(mdg4)-E,pre-mod(mdg4)-G,pre-mod(mdg4)-H,pre-mod(mdg4)-I,pre-mod(mdg4)-J,pre-mod(mdg4)-K,pre-mod(mdg4)-L,pre-mod(mdg4)-N,pre-mod(mdg4)-O,pre-mod(mdg4)-P	-1.0065	5e-05						rau	2.32688	5e-05		CG31038	1.46605	5e-05		fw	1.99028	0.00035
																				Brd8	-1.00697	5e-05						Acp53C14c,CG42392,unc-104	2.3268	5e-05		sas	1.46542	0.0113		CG31414	1.98909	0.00025
																				CG32075	-1.00703	5e-05						Mipp1	2.32653	5e-05		ine	1.46509	0.00285		grh	1.9889	5e-05
																				CG5543	-1.00736	0.00705						CG5948	2.3258	0.01035		Best2	1.46493	0.0003		CG13306	1.98882	0.00045
																				CG7839	-1.00746	5e-05						Atg18b	2.32543	5e-05		Orcokinin	1.46348	0.0028		CG8834	1.98876	5e-05
																				mld	-1.00934	5e-05						CG8547	2.32524	5e-05		ACXD	1.4592	0.01075		CG3835	1.98829	5e-05
																				CG7668	-1.00948	5e-05						CG30069	2.3246	5e-05		CG43112	1.45892	0.0212		salr	1.98786	0.0001
																				CG16833	-1.01012	0.0001						lft	2.32452	5e-05		ph-p	1.45682	0.0003		Dh44-R1	1.98732	0.00105
																				CG33052	-1.01083	0.00025						CG40298	2.32393	0.0025		Esp	1.45543	0.0038		yip7	1.98696	5e-05
																				ari-2	-1.0112	5e-05						Zip71B	2.32334	0.00545		Ude	1.45468	0.00285		CR42646	1.98682	0.00095
																				CG3045	-1.01127	0.0185						Cib2	2.32204	0.01645		CG12991,CG12992	1.45241	0.00045		Mlp84B	1.98435	5e-05
																				CG16812	-1.01141	5e-05						Nha1	2.3219	5e-05		Tep3	1.44967	0.002		CG10177	1.98406	0.01595
																				d4	-1.0116	5e-05						obst-A	2.32187	0.0072		CG30269	1.44919	0.00285		CG10562	1.98271	5e-05
																				SppL	-1.01228	5e-05						Cyp305a1	2.32157	5e-05		MtnC	1.44612	5e-05		CG42329	1.98247	5e-05
																				tex	-1.01234	0.0018						CR45473	2.32114	0.0001		CG31769	1.44521	0.00455		comm	1.98228	0.00065
																				CG6843	-1.01264	5e-05						CG10483	2.31873	0.0002		CG7882	1.44491	5e-05		GluRIID,GluRIIE	1.98114	0.0032
																				CG1703	-1.01321	5e-05						Tsp29Fa	2.31682	5e-05		CG11378	1.44366	0.00835		CG11889,CG11891	1.98028	5e-05
																				Hmt4-20	-1.01334	5e-05						Gpo-1	2.3149	5e-05		CG4250	1.44294	0.0012		Lim1	1.97933	5e-05
																				Sfmbt	-1.01413	5e-05						CG30411	2.31405	0.0089		Ect4	1.44223	5e-05		Syt7	1.97916	5e-05
																				CG18259	-1.01443	0.0195						Inx7	2.31332	5e-05		CR31781	1.44197	5e-05		rut	1.9789	0.0203
																				Dbp73D	-1.01495	5e-05						CG6421	2.31317	5e-05		Khc-73	1.4418	5e-05		CG17778	1.97782	0.00025
																				mri	-1.01588	0.00765						Esp	2.31267	5e-05		Rbp9	1.44176	0.01335		CG14567	1.97757	0.0003
																				Prat	-1.01638	0.0062						Dh31-R	2.31265	5e-05		CG5804	1.44035	0.0031		OS9	1.97597	0.0008
																				CG14894	-1.01648	5e-05						CG10660	2.31222	5e-05		CG14022	1.43764	0.00635		CG6908	1.97507	5e-05
																				koko	-1.01682	0.0001						CR43943	2.3109	0.0039		CG15628	1.43644	5e-05		CG13928	1.97462	0.00015
																				CG1103	-1.01876	5e-05						CR46123	2.31053	0.00295		CG34398	1.43644	5e-05		CG16727	1.97342	5e-05
																				Dlip1	-1.01886	0.0081						CG32006	2.30995	0.01895		CG7300	1.43538	5e-05		spheroide	1.97341	0.01905
																				Pp2B-14D	-1.01958	5e-05						CR44145	2.30989	0.02535		Act79B	1.43519	5e-05		CG16791	1.97277	5e-05
																				Su(Tpl)	-1.01961	0.00035						ara	2.30975	0.001		CG6503	1.43496	5e-05		CG9743	1.97186	5e-05
																				CstF-50	-1.01963	0.00075						CG11400	2.30958	5e-05		CG12338	1.43482	0.00465		CG33143	1.96903	0.0031
																				CG3457	-1.02029	0.0008						CG5770	2.30952	0.0097		CG9864	1.43445	0.0019		dpr1	1.96851	0.0005
																				CG3999	-1.02065	0.0179						Hsp68	2.30949	0.0019		Myo10A	1.43373	0.00355		Amy-p	1.96799	5e-05
																				CG6966,CG6974	-1.02141	5e-05						bchs	2.30944	5e-05		GV1	1.43074	0.0102		CG5921	1.96783	5e-05
																				CG9062	-1.02185	5e-05						CG13116	2.30904	0.00465		Jon65Aiii	1.43057	5e-05		FMRFa	1.96748	5e-05
																				mats	-1.02239	5e-05						Nha2	2.30804	5e-05		CG7378	1.43055	5e-05		CG4630	1.96651	0.00805
																				CG8414	-1.02406	5e-05						kon	2.30775	0.00015		Obp56e	1.42982	0.0053		CG4847	1.96562	5e-05
																				CG4511	-1.02434	5e-05						CG34120	2.30698	5e-05		Npc2b	1.42681	5e-05		Syn	1.96555	5e-05
																				Bap60	-1.02436	5e-05						CG14830	2.30569	0.00305		boss	1.42452	0.0109		Slc45-1	1.96539	5e-05
																				CG10979	-1.02449	5e-05						by	2.30432	5e-05		CG32082	1.42347	5e-05		Nhe2	1.96503	5e-05
																				Ssb-c31a	-1.02464	5e-05						CG32280	2.30384	0.00205		CG44013,CG44014	1.42204	0.0062		Tie	1.96479	5e-05
																				BicD	-1.02478	5e-05						CG15021	2.30351	5e-05		CrebA	1.41936	0.00495		Syt1	1.96478	5e-05
																				CG17202	-1.02481	5e-05						iab-8	2.30302	0.0001		r	1.41809	5e-05		obst-E	1.9646	5e-05
																				CG15356	-1.02489	5e-05						CG31104	2.30059	0.0001		dsb	1.41748	0.0144		CG13618	1.96417	5e-05
																				CG15643,CG9213	-1.02515	5e-05						CG31145	2.29925	5e-05		GstE3	1.41722	0.001		hui	1.96371	5e-05
																				Snr1	-1.02622	5e-05						CG9993	2.2983	5e-05		CG43921	1.41606	0.00025		CG17570	1.96314	0.0012
																				eco	-1.02642	0.00065						CG31370	2.29651	0.00155		Unc-89	1.41577	5e-05		CG42673	1.96297	5e-05
																				CG1737	-1.02682	5e-05						CR44960	2.29557	5e-05		lcs	1.41394	5e-05		Sox102F	1.96111	5e-05
																				FBXO11	-1.02718	5e-05						ey	2.29376	5e-05		CG17928	1.41287	0.00645		CCKLR-17D3	1.96043	0.0103
																				Ublcp1	-1.02721	0.0213						CG10407	2.2923	5e-05		tadr	1.41275	0.00415		Cda5	1.96003	5e-05
																				CG3226	-1.02774	5e-05						CG6231	2.29225	5e-05		CG9297	1.4127	5e-05		DopEcR	1.9592	5e-05
																				nmdyn-D6	-1.02775	0.00595						dve	2.29212	5e-05		CG5455	1.41221	5e-05		Gagr	1.95512	0.0004
																				EndoB	-1.02782	5e-05						metro	2.29169	5e-05		cwo	1.4119	5e-05		E(spl)m3-HLH	1.95401	0.0009
																				mtSSB	-1.02785	0.0001						Mf	2.29115	5e-05		CG18480	1.4104	0.0095		CG6891	1.95399	5e-05
																				MTA1-like	-1.02798	5e-05						CG42697,GEFmeso	2.29087	5e-05		Adgf-A,Adgf-A2	1.40779	0.00025		CG7497	1.95363	0.0001
																				CG9940	-1.02849	0.00165						CG17352	2.28996	5e-05		CG5390	1.4068	0.001		CG14590	1.9536	0.0001
																				Nup50	-1.02853	0.00015						Act87E	2.28904	5e-05		CG11407	1.40589	0.0117		Gal	1.95357	0.01105
																				l(3)05822	-1.02856	5e-05						chinmo	2.28706	5e-05		Nha1	1.40559	0.0023		inv	1.95357	0.0018
																				CG6712	-1.02891	0.0031						CG15279	2.28499	5e-05		CG31522	1.40441	5e-05		CG7778	1.95325	5e-05
																				Ice2	-1.02929	0.00025						CG17778	2.28363	0.0007		CG1299	1.4011	0.00215		ect	1.9513	5e-05
																				CG4901	-1.02971	5e-05						CG42249	2.28321	5e-05		CG5011	1.39973	0.00745		CG4781	1.9512	5e-05
																				CG1620	-1.02981	5e-05						Tm2	2.28168	5e-05		Nc73EF	1.39897	5e-05		Or63a	1.95005	0.00725
																				CG9925	-1.03036	5e-05						CG13646	2.28107	0.0093		CG9812	1.39834	5e-05		shot	1.94983	5e-05
																				spel1	-1.03058	5e-05						fs(1)Yb	2.2802	0.00015		tmod	1.39799	5e-05		CG16798	1.94976	0.00935
																				Trf4-1	-1.03074	5e-05						CG8008	2.27981	5e-05		Amy-p	1.39547	5e-05		CG33203	1.94901	5e-05
																				Ptp69D	-1.03097	5e-05						cv-d	2.27814	5e-05		CG5177	1.39364	0.01555		NK7.1	1.94791	5e-05
																				CG15525	-1.03125	0.01165						CG9098	2.27761	5e-05		Pex6	1.39355	0.002		CCHa1	1.94591	0.00115
																				Caf1-55	-1.03175	5e-05						TpnC41C	2.27612	5e-05		CG5107	1.39228	5e-05		CG30026	1.94554	5e-05
																				skd	-1.03178	5e-05						CG30203	2.27586	5e-05		CG15556	1.39165	0.0172		Tep3	1.94479	5e-05
																				Mad1	-1.03203	0.0001						CG9555	2.27465	0.00315		RhoGAP16F	1.39163	0.00585		hiw	1.94468	0.0027
																				CG9723	-1.03221	0.0028						mthl10	2.27262	0.0272		CG5506	1.38813	5e-05		CG14274	1.94428	0.0007
																				Cbl	-1.03248	5e-05						CG15155	2.27105	5e-05		CAP,CG12910	1.38655	5e-05		CG9691	1.94404	5e-05
																				CG13088	-1.03262	0.004						CG17999	2.26977	0.0004		CG6656	1.38553	0.0036		yellow-h	1.94226	0.0006
																				CG8243	-1.03267	5e-05						lectin-24Db	2.26933	0.00335		Strn-Mlck	1.38513	5e-05		sano	1.94223	5e-05
																				HP1c	-1.03305	0.00345						CG5921	2.26933	5e-05		Uhg2,snoRNA:Me18S-A1576	1.38385	0.00465		so	1.93905	5e-05
																				RpII33	-1.03309	0.0009						sas	2.26698	5e-05		CG13631	1.38373	0.00025		Clk	1.93883	5e-05
																				kuz	-1.03337	5e-05						Skeletor	2.26685	0.0011		MtnA	1.38269	5e-05		CG31272	1.93809	5e-05
																				Aven	-1.0335	0.00275						CG15546	2.26611	0.00015		FER	1.38205	5e-05		Rcd2	1.93506	5e-05
																				dos	-1.03395	5e-05						TpnC47D	2.26571	5e-05		CG15611	1.38179	0.00105		AQP	1.93442	5e-05
																				Nufip	-1.03401	0.0035						Sp1	2.26483	5e-05		CG43729	1.37981	5e-05		CheA87a	1.93326	0.00055
																				Klp68D	-1.03454	5e-05						mtg	2.26281	0.00015		CG9886	1.37852	0.01155		CG31808	1.93318	5e-05
																				Ulp1	-1.03465	5e-05						vir-1	2.26222	5e-05		Faa	1.37758	0.01125		DOR	1.933	5e-05
																				CG2034	-1.03477	0.00115						CG4461	2.26095	5e-05		Hsromega	1.37752	5e-05		vri	1.93271	5e-05
																				Nup214	-1.03583	5e-05						ex	2.26068	0.0241		CG34212	1.37584	5e-05		Dh31-R	1.93186	5e-05
																				Mat1	-1.03669	5e-05						Cpr47Ee	2.25772	0.00035		CG5023	1.37367	5e-05		CG9813	1.9315	5e-05
																				Hmr	-1.03673	5e-05						CRMP	2.25559	5e-05		Obp56d	1.37056	5e-05		CG9733	1.93075	0.0068
																				Mi-2	-1.03697	5e-05						CG31659,NLaz	2.25285	5e-05		CG14439	1.36987	0.0134		CG32633	1.9302	5e-05
																				Su(fu)	-1.03725	5e-05						Gbp	2.25204	5e-05		CG30026	1.36767	0.01415		CR43641	1.92973	0.03265
																				CG6985	-1.03765	0.0095						CG9119	2.25134	5e-05		CG15155	1.36463	0.0058		CG42335	1.92925	0.0001
																				ana1	-1.03795	0.0105						gbb	2.25084	5e-05		CG4461	1.3643	5e-05		CG9498	1.92829	5e-05
																				CG8617	-1.03885	0.0003						CG12643	2.25034	0.0005		RhoGEF64C	1.36124	0.01935		dsx	1.92793	0.03245
																				CG2023	-1.03953	5e-05						CG17027,CG17028,CG17029	2.24768	0.0164		Kank	1.36044	5e-05		Gr28b	1.92788	0.00805
																				Raf	-1.03962	0.00045						CG5999	2.24658	0.00415		Gr98a	1.36031	0.00555		CG12824	1.92678	0.00045
																				CG15601	-1.0405	0.0051						cln3	2.24656	5e-05		wdp	1.3589	5e-05		noe	1.92677	0.01825
																				Rpn2	-1.0406	5e-05						CG42235	2.24557	5e-05		ClC-a	1.35866	5e-05		CG5909	1.92526	0.0005
																				CG12659	-1.04084	0.002						CG17732	2.24492	0.00015		CG17265	1.35637	0.0061		ci	1.92523	5e-05
																				CG2608	-1.0413	5e-05						CG5080	2.24466	5e-05		Sobp	1.35447	0.0009		MtnA	1.92493	5e-05
																				Usp39	-1.04209	5e-05						sdt	2.24232	5e-05		Tep4	1.35367	0.00095		b	1.92449	5e-05
																				CG8460	-1.04235	5e-05						fz2	2.24219	5e-05		CG30056,fra	1.3503	0.0001		DIP-epsilon	1.92435	0.01175
																				wls	-1.04297	0.00015						CG3823	2.24035	5e-05		CG11658	1.34964	0.00045		CR44283	1.9237	0.0163
																				CG2931	-1.04385	5e-05						Ca-alpha1D	2.2401	5e-05		msta	1.34962	0.01		CG13658	1.92348	0.00035
																				Es2	-1.0439	0.00225						CG6429,CG6435	2.23912	0.0001		CG12119	1.34904	5e-05		Xrp1	1.92341	5e-05
																				dmpd	-1.04425	5e-05						dao	2.23838	5e-05		CG11168	1.34834	0.0007		Cyp313a1	1.92303	0.01165
																				lmgA,lmgB	-1.04495	0.00165						CG10116	2.23487	0.01005		CG2225	1.34805	0.00035		CG14854	1.9225	0.0029
																				CG2924	-1.04509	5e-05						CG6891	2.23209	0.0053		CG9090	1.34631	5e-05		pb	1.92154	0.0024
																				CG5746	-1.04526	5e-05						CG32669	2.23206	0.01575		CG6409	1.34514	5e-05		Cyp313a4	1.92021	0.0054
																				Snx16	-1.0453	5e-05						CG17325,CG42305	2.23044	5e-05		CG12065	1.34384	0.00015		CG9416	1.91912	5e-05
																				elgi	-1.04635	5e-05						Cubn	2.23033	5e-05		CG5001	1.34231	5e-05		mtg	1.918	0.0001
																				CHIP	-1.0478	5e-05						CG6409	2.22912	5e-05		CG34417	1.34118	5e-05		cora	1.91737	5e-05
																				mr	-1.04808	5e-05						CG6688	2.22771	0.00175		CG10126	1.34055	0.00085		Argk	1.91732	5e-05
																				CG6907	-1.04816	0.00285						Ptp52F	2.22727	5e-05		bt	1.3401	5e-05		if	1.91623	5e-05
																				Rev1	-1.04843	5e-05						Ser12	2.22726	5e-05		CG43427	1.33664	5e-05		CG12655	1.91558	0.0025
																				CG31111	-1.04871	0.0057						Oatp58Db	2.22722	5e-05		CG13510,CG13511,CG42565	1.33564	0.0002		MFS14	1.91549	5e-05
																				TfIIFbeta	-1.04939	0.012						Cda9	2.22676	5e-05		CG3091	1.33316	0.016		h	1.914	5e-05
																				CG31224	-1.04971	0.0007						Tsp42Eg	2.22607	5e-05		CG11044	1.33163	0.00175		LManII	1.91389	5e-05
																				CG1561	-1.04998	0.0006						so	2.22574	5e-05		TpnC41C	1.32887	0.00015		CG10737	1.91249	5e-05
																				CG6693	-1.05201	5e-05						CG42521	2.2236	5e-05		CG34325	1.327	0.0029		Mal-A6	1.91235	5e-05
																				CG4119	-1.05481	5e-05						CG6337	2.2232	5e-05		Buffy	1.32668	0.01325		CG11407	1.91085	5e-05
																				Rpt2	-1.05519	5e-05						CG32633	2.22302	5e-05		CG9150	1.3255	0.01475		CG5697	1.90995	5e-05
																				dre4	-1.05536	5e-05						Lrt	2.22084	0.00425		Tsp42El	1.3231	0.00975		CG6847	1.9098	0.00025
																				Sept1	-1.05544	5e-05						KCNQ	2.22065	0.0021		CG4434,pnt	1.32211	0.00135		Lsd-1	1.9093	5e-05
																				PPP4R2r	-1.05603	5e-05						CG11878	2.21904	5e-05		l(2)efl	1.32185	5e-05		CG3907	1.90911	5e-05
																				CG6664	-1.05616	5e-05						CG33282	2.21804	0.00175		GstE10	1.32078	0.00355		CG10550	1.9072	5e-05
																				norpA	-1.05617	5e-05						CG13082	2.21804	0.0019		CG42394	1.31802	0.01355		CG16978	1.90713	5e-05
																				Bap111	-1.05637	5e-05						tal-3A	2.21526	5e-05		lft	1.31722	0.016		gammaSnap2	1.90699	0.00575
																				alpha-Cat	-1.05639	5e-05						Tsp42Eo	2.21485	0.0217		RluA-1	1.31411	0.0026		CG7900	1.90629	5e-05
																				U4-U6-60K	-1.05801	5e-05						TrissinR	2.21373	5e-05		CR43787	1.31254	0.00025		CG9413	1.90615	5e-05
																				CG13663	-1.06013	0.0016						CG31547	2.21319	5e-05		kst	1.31127	5e-05		EbpIII	1.90498	5e-05
																				Patr-1	-1.06048	5e-05						Listericin	2.21106	5e-05		CG14292	1.31003	5e-05		CG12581	1.9048	5e-05
																				sip1	-1.06081	0.0003						CG18507	2.20819	5e-05		Nrg	1.30997	5e-05		Awh	1.90212	0.00335
																				Atg7	-1.06083	0.0048						CG13920	2.20719	0.0101		Sap47	1.30924	5e-05		CG32170	1.9008	0.01245
																				dgt2,escl	-1.06103	5e-05						CG8907	2.20697	5e-05		CG6421	1.30879	0.0076		CG9780	1.90034	0.00125
																				Pli	-1.06127	5e-05						CG18095	2.20637	0.00295		GNBP1	1.30863	0.0142		CG9674	1.90029	5e-05
																				CG9393	-1.0629	5e-05						Obp57a,Obp57b,Obp57c	2.20472	5e-05		CG12717,ade5	1.30669	5e-05		Glut4EF	1.89873	0.00185
																				HIPP1	-1.06427	5e-05						CG32137	2.20421	5e-05		CG2254	1.30666	0.00015		MRE23	1.89787	0.0006
																				CG2162	-1.06429	5e-05						Tsp	2.20057	5e-05		CG3823	1.30504	0.0058		Eip74EF	1.89781	5e-05
																				CG10417	-1.06449	5e-05						drm	2.20029	5e-05		CG17110,CG6726	1.30336	5e-05		tw	1.89649	0.00845
																				CG14309	-1.06697	0.00215						verm	2.19924	0.0001		CG32809	1.302	0.00015		CG8008	1.89511	5e-05
																				SRPK	-1.06714	5e-05						st	2.19906	0.0205		CG11892	1.30101	5e-05		CG34120	1.89486	5e-05
																				CoRest	-1.06729	5e-05						CG31041	2.19903	0.0034		CG9717	1.29854	0.0018		CG18577	1.89479	0.0084
																				CG14074	-1.06782	0.0017						CG31313	2.19644	5e-05		CR44509	1.29564	0.0009		CG9717	1.89212	5e-05
																				HIP-R	-1.0681	5e-05						cora	2.19441	5e-05		CG1461	1.29487	0.00015		CG12338	1.89209	0.0004
																				CG7185	-1.06841	5e-05						CG31036	2.19344	0.00105		wupA	1.29292	5e-05		Esp	1.89181	5e-05
																				Su(var)2-10	-1.06903	5e-05						CG32984	2.19189	0.00115		CG13117	1.28751	0.01955		corn	1.89162	5e-05
																				CG1440	-1.07	5e-05						CG17111	2.19074	0.0007		CG15247	1.28705	0.00105		Orct	1.89148	5e-05
																				pds5	-1.07057	5e-05						rdgA	2.19025	0.00025		Zasp52	1.28555	0.0002		CG42697,GEFmeso	1.89049	5e-05
																				spas	-1.07152	0.00255						GstE2	2.18801	0.0033		kcc	1.28376	5e-05		CheA75a	1.8903	5e-05
																				CG13091	-1.07167	0.0083						CG15203	2.18603	5e-05		Cyp305a1	1.28201	0.0193		unc-4	1.88994	0.0141
																				ssp	-1.07206	5e-05						Hsromega	2.18336	5e-05		CG14696	1.28166	0.02185		CR45473	1.88962	0.00085
																				Ekar	-1.07212	0.00935						nrv2	2.1817	5e-05		CG11073	1.27246	5e-05		Lrt	1.88956	0.0014
																				Mkrn1	-1.07345	5e-05						CG18404	2.18115	0.00345		CG6429,CG6435	1.27201	0.0144		atilla	1.88925	0.02445
																				CG14043	-1.07472	0.0009						CG33178	2.1802	0.008		Pal2	1.27178	0.01615		CG32091	1.88889	5e-05
																				E23	-1.07497	5e-05						stumps	2.1801	5e-05		CG34220	1.27042	0.0001		CR43787	1.88867	5e-05
																				CG7246	-1.07501	5e-05						CG31675,CG9338	2.17952	5e-05		LpR1	1.2692	5e-05		Cyp305a1	1.88701	5e-05
																				pont	-1.07542	5e-05						CG32023	2.17888	5e-05		Rgk3	1.26773	0.00045		CG5059	1.88667	5e-05
																				Rtf1	-1.07567	5e-05						CG12766	2.1775	0.0013		E(spl)mbeta-HLH	1.26636	0.0203		tld	1.88512	0.00105
																				CG40191	-1.07605	5e-05						CG18628	2.1772	5e-05		CG9664	1.26591	0.01605		Zip89B	1.88465	5e-05
																				UK114	-1.07646	5e-05						CG13313	2.17616	0.00025		b	1.26429	0.0026		CG13506	1.88418	5e-05
																				SmB	-1.07762	5e-05						yellow-h	2.17587	0.0018		CG45080	1.26413	5e-05		robo1	1.88238	5e-05
																				tut	-1.07765	0.0001						FMRFa	2.17564	5e-05		CG1124	1.26337	0.00065		nrv2	1.88234	5e-05
																				CG33964	-1.07774	0.0044						Myo28B1	2.17538	0.02445		CG9331	1.26172	5e-05		CG31207	1.87977	5e-05
																				FK506-bp1	-1.07825	5e-05						CG6362	2.17484	0.00785		Clect27	1.26094	0.00515		grass	1.87937	5e-05
																				CG7544	-1.07938	0.00055						CG13160	2.17377	0.00145		Kaz-m1	1.25989	0.019		CG5150	1.87899	0.0005
																				TfIIS	-1.07963	5e-05						CG5984	2.1735	0.00165		Wbp2	1.25849	5e-05		MtnC	1.87607	5e-05
																				simj	-1.07965	5e-05						CG30016	2.17171	0.00015		rhea	1.25748	5e-05		St3	1.87605	0.0084
																				lic	-1.07983	5e-05						tara	2.17171	5e-05		cbt	1.25726	0.0045		sim	1.8754	5e-05
																				lin-52	-1.08011	0.0017						CG42390	2.17101	5e-05		ninaC	1.25489	5e-05		twit	1.87473	0.00035
																				CG14230	-1.08041	0.0001						Amy-d	2.16803	5e-05		GLS	1.25375	5e-05		List	1.87051	0.0001
																				CG34015	-1.08106	0.0014						Vha36-3	2.16798	5e-05		CG14984	1.25363	0.0186		Fie	1.87046	0.00215
																				spn-F	-1.08187	5e-05						CG5002	2.16751	5e-05		sdt	1.2518	5e-05		Kif19A	1.86884	0.0038
																				CG14545	-1.08257	5e-05						CG6006	2.16746	5e-05		Reg-5	1.24991	5e-05		Acp53C14c,CG42392,unc-104	1.86809	5e-05
																				alpha-Man-IIb	-1.08361	5e-05						Tsp42Ei	2.16699	5e-05		Cirl	1.24739	5e-05		Mgat2	1.86807	5e-05
																				CG11811	-1.08368	0.0001						CG14259	2.16594	0.0001		CG3961	1.24653	5e-05		Ance-4	1.86448	0.0009
																				Lam	-1.08369	5e-05						CG13965	2.16559	0.02175		Cpr65Au	1.24446	0.0012		CG7272	1.86392	0.00045
																				Sap30	-1.08407	0.0002						CG13606	2.164	0.00075		chp	1.24221	5e-05		sosie	1.86374	0.00025
																				CG7745	-1.08525	0.00015						CG43740	2.16235	5e-05		CG7322	1.24177	0.00065		CG31997	1.86357	5e-05
																				Prosalpha4	-1.08534	5e-05						iav	2.15938	0.0011		Dic1	1.24017	0.00055		RIC-3	1.86235	5e-05
																				CG30054	-1.08551	0.00065						Smvt	2.15784	5e-05		GNBP3	1.23986	0.0131		CG11345	1.86209	0.0294
																				CG31109	-1.08643	0.0003						CG18067	2.15696	5e-05		CG10383	1.23975	0.0003		CG14142	1.86203	0.0012
																				casp	-1.08699	5e-05						Drip	2.15505	5e-05		CG6424	1.23831	5e-05		CG31103	1.86145	5e-05
																				CG8188	-1.08702	5e-05						CG2681	2.15488	5e-05		CG31200	1.23828	0.01655		Cpr65Au	1.86066	5e-05
																				Ranbp9	-1.08726	5e-05						GstE1	2.15448	0.0121		CG9336	1.23811	5e-05		Whamy	1.85635	5e-05
																				pea	-1.08786	5e-05						Spn77Ba	2.1542	0.01035		NT5E-2	1.23712	0.00135		CG14687	1.85608	5e-05
																				Afti	-1.08826	0.0009						NK7.1	2.15391	5e-05		Jheh1	1.23698	0.00045		GV1	1.85576	5e-05
																				CG5916	-1.08873	0.0001						CG9717	2.15337	5e-05		Ugt35b	1.23248	0.0121		CG14526	1.85547	0.007
																				AIF	-1.08874	5e-05						Uhg1	2.1528	0.0001		CG6972	1.23232	0.0077		CG18754,SPE	1.85402	5e-05
																				fal	-1.08967	5e-05						pio	2.15271	5e-05		CG31103	1.2321	0.01125		CG12730	1.85352	5e-05
																				CG7033	-1.0897	5e-05						DCX-EMAP	2.15207	0.0003		CG31288	1.23169	0.00135		CG17325,CG42305	1.8534	5e-05
																				Nup75	-1.09037	0.0005						CG5849	2.15107	0.0004		CG15465,rg	1.23042	5e-05		CG14445	1.8517	5e-05
																				Rpn11	-1.09128	5e-05						to	2.1506	5e-05		Ih	1.22887	0.0001		Cpr47Ef	1.85081	0.0001
																				vlc	-1.09139	5e-05						Mp20	2.14821	5e-05		CG14445	1.22753	0.0221		bowl	1.84951	5e-05
																				CG8319	-1.09152	0.0002						wit	2.14767	5e-05		CG16799	1.22265	0.00845		pxb	1.84925	0.00325
																				cana	-1.09243	5e-05						CG13707	2.14657	0.00065		Cpn	1.21967	0.0026		CG42846	1.84755	0.0007
																				Nprl3	-1.09308	5e-05						IM2	2.14631	5e-05		CG5973	1.21941	0.00245		wb	1.84725	5e-05
																				CG42516,Pbp49	-1.09334	0.0001						FER	2.14544	5e-05		CG13618	1.2175	0.02085		CCHa2	1.84602	5e-05
																				FLASH	-1.09376	0.0003						CG13905	2.14501	5e-05		Obp57a,Obp57b,Obp57c	1.21732	5e-05		Pex6	1.84526	5e-05
																				CG16865	-1.09604	0.00015						CG32392	2.14264	0.0123		vig	1.21633	0.0029		qvr	1.84505	5e-05
																				CG8149	-1.09696	0.01						NT5E-2	2.14221	5e-05		CG14275	1.2154	0.00695		Tsp42Ed	1.84488	5e-05
																				CG6179	-1.09797	0.0001						yellow-e	2.14189	0.0005		CG9527	1.21517	0.00025		CG31086,CG31323	1.84018	0.00865
																				CG31108,CG31510	-1.09799	5e-05						CG43102	2.14046	5e-05		CanA1	1.2108	0.0113		CG3097	1.83968	0.00195
																				CG18278	-1.09878	0.00465						abd-A	2.1388	5e-05		LamC	1.21004	0.00025		TpnC25D	1.83786	5e-05
																				CG4813	-1.09979	5e-05						Nhe2	2.13628	5e-05		CG12075	1.20763	0.01365		CG30069	1.83758	5e-05
																				CG32409	-1.0999	0.00065						CG32813	2.13614	5e-05		gem	1.20522	5e-05		CG10253	1.8367	5e-05
																				Prp18	-1.10025	0.00335						CG9626	2.1356	5e-05		Lpin,kermit	1.20285	5e-05		Traf4	1.83654	0.0003
																				DMAP1	-1.10116	5e-05						Drsl4	2.13395	0.01325		fbp	1.19861	5e-05		Cyp6a16	1.83599	0.01385
																				olf186-M	-1.10164	0.00045						CG13506	2.13297	5e-05		Kul	1.19809	0.00385		Ac78C	1.83564	5e-05
																				G9a	-1.10393	5e-05						Cyp312a1	2.13265	0.0046		bbg	1.19787	0.0001		CheA84a	1.83553	0.00595
																				Cep135	-1.10416	5e-05						Tsp42En	2.13198	0.0005		AnxB9	1.19402	0.00015		Spn88Eb	1.83479	5e-05
																				Arl5	-1.10421	0.0001						CG1143	2.13105	5e-05		qtc	1.19221	0.01915		CG5367	1.83424	0.0105
																				CG11377	-1.10478	0.00105						CG33099	2.13062	5e-05		CG10345	1.18627	0.0014		GstE2	1.83404	0.00135
																				CG7218	-1.1048	5e-05						CG34253	2.12987	0.00245		CG17108	1.18411	5e-05		CG10947	1.83335	5e-05
																				CR43809	-1.10524	5e-05						NijA	2.12878	0.0001		EbpIII	1.1818	5e-05		Act87E	1.83268	5e-05
																				CG5339	-1.10554	5e-05						CG3301	2.12865	5e-05		Eaat2	1.1813	5e-05		DIP-beta	1.83148	0.0011
																				shu	-1.10675	5e-05						SclA,SclB	2.12817	5e-05		Hsc70-1	1.18027	0.0003		GstD5	1.83119	0.0046
																				hang	-1.10767	5e-05						CG9628	2.12602	0.0024		Cals	1.17987	5e-05		beat-VII	1.83087	5e-05
																				RhoGAP54D	-1.10799	5e-05						Tep4	2.12471	5e-05		CG5646	1.17811	0.00305		dve	1.83069	5e-05
																				CG30156,vimar	-1.10846	5e-05						CG16772	2.12453	5e-05		CG13895	1.17658	0.00495		Phae1	1.83049	5e-05
																				CG13890	-1.1085	5e-05						CG18622	2.12321	0.00025		RpL10Ab	1.17652	5e-05		CG6231	1.82991	5e-05
																				CG2091	-1.10892	5e-05						NaPi-T	2.12255	5e-05		sd	1.17618	5e-05		tai	1.82948	5e-05
																				Drep1	-1.10929	5e-05						org-1	2.11969	0.0028		CG2765	1.17283	5e-05		GstZ2	1.82796	0.0004
																				ncm	-1.10985	5e-05						Obp99a	2.11961	5e-05		msl-2	1.17059	0.01895		CG15556	1.82777	5e-05
																				CG8878	-1.11006	5e-05						Cht3	2.11903	0.00025		CG9572	1.16966	0.00025		CG32599	1.82698	0.001
																				CG6404	-1.11021	5e-05						CG10359	2.11673	0.001		CG32486	1.16708	5e-05		CR43470	1.82683	0.0004
																				pes	-1.11173	5e-05						trh	2.11527	0.00015		CG31705	1.16552	5e-05		CG33346	1.82601	5e-05
																				CG2911,Spec2	-1.11211	5e-05						CG18304	2.11484	5e-05		sals	1.16459	0.0084		ara	1.82552	0.00085
																				CG14803	-1.11215	0.0053						CG4000	2.1127	5e-05		CG2794	1.1643	0.006		metro	1.82548	0.0007
																				Paf-AHalpha	-1.11216	5e-05						CG17928	2.11219	5e-05		RpLP0	1.16369	5e-05		CG5958	1.82289	5e-05
																				tws	-1.11378	5e-05						GluClalpha	2.11143	5e-05		bond	1.16342	0.02195		spz3	1.82233	0.0058
																				Rbf	-1.11523	5e-05						CG7882	2.109	5e-05		Kah	1.16233	0.0039		PK1-R	1.82192	0.00135
																				Jarid2	-1.11532	5e-05						Cyp313a1	2.10812	0.0003		CG34120	1.15991	5e-05		CG42340	1.8213	0.0008
																				Abp1	-1.11583	5e-05						CG32024	2.10731	0.0015		Jon65Aiv	1.15953	5e-05		CG30154	1.82108	0.00445
																				CG6425	-1.11596	0.0008						CG11155	2.10709	5e-05		Srpk79D	1.15879	5e-05		GstO3	1.81883	5e-05
																				del	-1.11678	0.00395						MRE16	2.10557	0.0146		inaC	1.15876	0.0001		CG11073	1.8184	5e-05
																				aret	-1.11755	5e-05						CG30026	2.10553	5e-05		Mal-B2	1.15561	0.0067		CG34398	1.81762	5e-05
																				wde	-1.11829	5e-05						CG11211	2.10441	5e-05		Cp16	1.15355	0.0004		CG15152	1.81739	5e-05
																				spag	-1.11955	5e-05						Sox14	2.10141	0.0002		CG12769	1.15281	0.00465		CR43943	1.81555	0.0134
																				spt4	-1.12096	0.0192						comt	2.10128	5e-05		mle	1.15224	5e-05		CG4306	1.81456	0.0093
																				Gasz	-1.12104	5e-05						CG13458	2.10006	0.003		RpS5a	1.15224	5e-05		CG33978	1.8129	5e-05
																				sti	-1.12116	5e-05						Ac78C	2.09985	5e-05		CG42807	1.1472	0.00015		Mco1	1.81271	5e-05
																				ldbr	-1.12176	0.0037						CG43120	2.09925	0.01835		CG12825	1.14667	0.005		CR45343	1.81109	0.00565
																				CG18004	-1.12277	5e-05						pirk	2.09821	0.002		CG3036	1.14495	5e-05		CG43114	1.81014	0.00875
																				CG3407	-1.1228	5e-05						CG10559	2.0971	0.01055		Ent2	1.14078	0.0001		CG31145	1.80967	5e-05
																				CG8038	-1.12283	0.01015						up	2.09674	5e-05		kdn	1.14002	5e-05		yellow-e	1.80922	0.00135
																				MED19	-1.12349	5e-05						CG8745	2.09543	5e-05		Atg8a	1.13982	5e-05		CG5375	1.8089	0.001
																				mago	-1.12562	5e-05						CG13937	2.09239	5e-05		Rbp1-like	1.13918	5e-05		ems	1.80777	0.00215
																				Vps11	-1.12646	5e-05						CG4950	2.09095	0.00145		CG9286	1.13824	0.0064		NT5E-2	1.80753	5e-05
																				MetRS	-1.12681	5e-05						CG10625	2.09084	5e-05		Cpr57A,Obp57d	1.13704	0.01825		CG14259	1.80748	0.0002
																				Usp14	-1.12767	5e-05						Atf3	2.09064	5e-05		tim	1.13429	5e-05		CG44247	1.80705	0.0092
																				Nup93-1	-1.1298	5e-05						CG14022	2.08981	5e-05		Adk1,CG5626	1.13273	5e-05		CG31157	1.80683	0.0059
																				gro	-1.12984	5e-05						SerT	2.08923	0.0001		CR44690	1.13251	0.00885		CG11155	1.80615	5e-05
																				Grip84	-1.13037	5e-05						CG1806	2.08691	0.0181		Dad	1.13106	0.0008		CG31431	1.80524	0.0001
																				woc	-1.13159	5e-05						Spn31A	2.08685	0.00015		CG13309	1.13049	0.0002		dnr1	1.80504	5e-05
																				BthD	-1.1318	0.0023						List	2.08377	0.00015		t	1.12927	0.00335		CG4020	1.80442	5e-05
																				beta4GalT7	-1.13324	0.0015						spheroide	2.08231	0.01635		shn	1.1283	0.00755		Tsp	1.80436	5e-05
																				Rpn5	-1.13364	5e-05						CG34220	2.08167	0.0001		Pkcdelta	1.12815	0.0002		CG9760	1.80397	0.0068
																				CG31875,SoYb	-1.13457	0.0018						PIP5K59B	2.07887	5e-05		modSP	1.12798	0.0024		Fatp	1.80236	5e-05
																				CG8097	-1.13489	0.0001						tx	2.07751	0.0001		Pat1	1.12644	0.00025		p130CAS	1.80159	5e-05
																				CG41099	-1.13509	5e-05						Gadd45	2.0771	5e-05		Tsp42Ee	1.12441	5e-05		CG5167	1.80158	5e-05
																				CG15436	-1.13605	0.0007						CG15046	2.07582	0.00135		CG8369	1.1244	0.0001		CG32984	1.80124	0.0006
																				asun	-1.13704	0.0001						lbl	2.07574	0.002		caix	1.11928	0.0206		tau	1.80065	5e-05
																				gkt	-1.13748	5e-05						CG15695	2.074	0.0019		Cpr49Ab	1.11807	0.01855		stj	1.79977	5e-05
																				CG32676	-1.13776	5e-05						Argk	2.07358	5e-05		CG12177	1.11753	0.00575		mex1	1.79957	0.0001
																				Pi3K21B	-1.13801	5e-05						CG42319	2.07308	5e-05		chico	1.11681	0.00045		Snoo	1.79928	5e-05
																				CG8027	-1.13868	5e-05						Cpr65Au	2.07302	5e-05		CG11686	1.11196	0.00365		CG34375	1.79847	0.00375
																				bon	-1.14008	5e-05						CG42808	2.0706	5e-05		RpL30	1.11185	5e-05		CR44441	1.79805	0.0178
																				CG33331,CG33332	-1.14045	0.00035						CG9394	2.06888	5e-05		Cp19	1.10892	0.0005		Shroom	1.79788	5e-05
																				c(3)G	-1.14046	5e-05						RhoGAP102A	2.06792	5e-05		CG31997	1.10811	0.00275		CLIP-190	1.79779	5e-05
																				Nup160	-1.14048	5e-05						LKRSDH	2.06773	0.00025		Slob	1.10614	0.0005		Best2	1.79556	5e-05
																				CG5726	-1.14186	5e-05						CG31676	2.06618	5e-05		CG30046	1.10555	0.0146		CG9090	1.79528	5e-05
																				Drice	-1.1419	5e-05						CG42822	2.06615	0.02435		Gfat1	1.10473	0.0009		CG4000	1.794	5e-05
																				CG3032	-1.14243	0.0055						Gpb5	2.06519	0.001		CG5621	1.1014	0.01085		lft	1.79286	5e-05
																				CG17829	-1.14326	5e-05						GstE9	2.06491	0.0027		Scp1	1.10078	5e-05		D	1.79261	0.0014
																				msl-1	-1.14331	5e-05						CG42394	2.06484	5e-05		DIP1	1.09397	5e-05		CG3823	1.79161	5e-05
																				lok	-1.1434	5e-05						CngB	2.06478	0.0165		Spn55B	1.09315	0.00495		CG14984	1.79027	5e-05
																				CG11906	-1.14437	5e-05						CG31248	2.06355	0.00045		Cyp6a13	1.09171	0.0132		Nc73EF	1.7899	5e-05
																				Hrb87F	-1.14474	5e-05						CG7016	2.06342	0.0008		CG14655	1.08889	0.01505		CG32944	1.78925	0.00025
																				Poc1	-1.14517	5e-05						Whamy	2.06324	5e-05		Samuel	1.08585	0.0047		CG9664	1.78919	5e-05
																				l(3)72Dn	-1.14517	5e-05						Rgk3	2.06275	5e-05		trp	1.08444	5e-05		CG13794	1.78707	0.00025
																				Ime4	-1.14568	0.00015						PICK1	2.06162	0.0004		CG33144	1.08423	5e-05		egr	1.78672	5e-05
																				CG12236	-1.14886	0.02245						CG14275	2.05943	5e-05		Cys	1.0837	0.0048		CG13606	1.78624	0.00185
																				Bap55	-1.14939	5e-05						CG4250	2.05921	5e-05		CG42808	1.08016	0.00855		ETHR	1.78597	0.00605
																				CG11593	-1.14965	5e-05						CG15412	2.05912	5e-05		Proc-R	1.07247	0.01225		wupA	1.78512	5e-05
																				CR45445	-1.15018	0.01685						CG18754,SPE	2.05894	5e-05		Sclp	1.0714	0.00655		CG15186	1.785	5e-05
																				Bre1	-1.15058	5e-05						CG5612	2.0585	0.00055		prom	1.06877	0.01775		comm2	1.78464	0.00025
																				RASSF8	-1.15088	5e-05						CG8925	2.05792	0.0002		Npc1a	1.06751	5e-05		bnl	1.78443	0.00015
																				mu2	-1.15142	5e-05						CG34172	2.05644	5e-05		CG10082	1.06621	5e-05		CG30411	1.78435	0.0081
																				Dim1	-1.15246	0.0006						l(2)efl	2.05637	5e-05		Vps13	1.06592	0.0002		byn	1.78377	0.0005
																				fu2	-1.1527	5e-05						CG7589	2.0546	5e-05		Pkc98E	1.06386	5e-05		nompB	1.78374	0.0052
																				CG13197	-1.1538	5e-05						Orct2	2.05423	0.0002		CG4619	1.06163	0.0197		Listericin	1.7834	5e-05
																				Xpac	-1.15387	0.00015						CG7409	2.0538	0.0296		CG14777,CG14778	1.05944	0.006		Zasp66	1.78339	5e-05
																				Kdm4A	-1.15437	5e-05						Shal	2.05304	5e-05		Mlp60A	1.05905	5e-05		gce	1.78271	5e-05
																				CG11851	-1.15527	5e-05						Cys	2.05199	5e-05		Mur29B	1.0577	0.0015		TotA	1.78171	0.0006
																				Fit2	-1.1563	5e-05						NfI	2.05185	5e-05		GstE12	1.05672	5e-05		CG6071	1.78156	0.0042
																				MED4	-1.15757	0.0004						CG11226	2.0518	0.02		Gbeta76C	1.05544	5e-05		CG11425	1.78124	0.00265
																				Ran	-1.15817	5e-05						CG11073	2.05115	5e-05		CG9928	1.05457	0.01765		CR46082	1.78087	0.00985
																				TfIIFalpha	-1.15829	5e-05						Mlc2	2.05032	5e-05		CG2781	1.05294	0.00385		CG6429,CG6435	1.78073	0.00045
																				endos	-1.15884	5e-05						mwh	2.04999	0.00715		CG18628	1.05289	5e-05		CG10508	1.77994	0.0039
																				holn1	-1.15946	5e-05						CG34109	2.04946	0.01155		CG43143	1.04758	0.00715		MRE16	1.77938	0.02105
																				CG5886	-1.15999	5e-05						gol	2.04892	5e-05		CG5538,Desat1	1.04662	5e-05		CG12991,CG12992	1.77793	5e-05
																				CG8435	-1.1602	5e-05						Kul	2.0486	5e-05		Pebp1	1.03864	0.02025		GABA-B-R3	1.77739	5e-05
																				CG33129	-1.16025	5e-05						CR44095	2.04856	5e-05		RhoGAP15B	1.03764	0.00395		stv	1.77687	5e-05
																				CG11674	-1.1604	0.0008						hui	2.04807	0.00015		CG13384	1.03598	0.00045		CG34454	1.77644	0.0017
																				CG31495	-1.16076	0.0004						CG3961	2.04674	5e-05		Jon74E	1.03581	5e-05		CG15711	1.77615	0.00355
																				zuc	-1.16084	0.0042						grass	2.04623	5e-05		CG6912	1.03099	0.00015		Liprin-gamma	1.77399	5e-05
																				NiPp1	-1.16114	0.0007						CG7900	2.04554	5e-05		CG1674	1.02963	5e-05		Dll	1.77391	5e-05
																				Act79B	-1.16126	5e-05						CG12730	2.04486	5e-05		clumsy	1.0239	0.01115		l(3)neo38	1.77118	5e-05
																				CycD	-1.16306	5e-05						caup	2.04451	0.00055		CG8086	1.02348	0.0015		CG11835	1.76992	5e-05
																				Cdc27	-1.16336	5e-05						CG7378	2.04376	5e-05		CG14109	1.02338	0.00085		Tsp42Er	1.76983	0.0002
																				Uch	-1.1636	5e-05						CG32750	2.04331	0.0043		CG3902	1.01971	5e-05		CG13285	1.76971	0.001
																				CG5516	-1.16407	0.00015						CG7164,Uro	2.04295	0.00015		TMS1	1.01909	5e-05		Picot	1.76809	5e-05
																				Nop60B	-1.16455	5e-05						CG10262	2.03993	0.00555		sqa	1.01507	5e-05		CrebA	1.7674	5e-05
																				CG6983	-1.16462	5e-05						Tsp42El	2.03927	5e-05		CG1678	1.01298	5e-05		CG16898	1.76725	5e-05
																				CG31688	-1.16523	5e-05						CG34325	2.03421	5e-05		Sec71	1.01121	0.00035		CG13796	1.76697	5e-05
																				wdb	-1.16656	5e-05						CG32599	2.03078	0.00015		Pax	1.00876	0.001		CG10026	1.76675	0.0005
																				CG15767,CG42699	-1.16859	0.00495						CG16799	2.02972	5e-05		Asator	1.00876	0.00045		Phk-3	1.76648	0.0073
																				CG7837	-1.16964	0.0001						CG4096	2.02629	0.00035		RpS8	1.00819	0.00025		CG12493	1.76517	0.01455
																				Cyp6v1	-1.16998	5e-05						CG14984	2.02535	5e-05		Iml1	1.00747	5e-05		kek4	1.76504	0.0026
																				Ptp61F	-1.17027	5e-05						CG43693	2.02454	5e-05		pdgy	1.00476	0.00065		Hsp68	1.76456	0.0009
																				trsn	-1.17041	5e-05						ade3	2.02229	5e-05		Tsp42Ej,Tsp42Ek	1.00376	0.00245		Drip	1.76265	5e-05
																				CG8152	-1.17088	0.0001						CG3625	2.0221	5e-05		Smg5	1.00027	5e-05		PK2-R2	1.76217	0.00235
																				CG1749	-1.17216	5e-05						CG8646	2.02131	0.01125		CSN6	-1.00075	0.0043		CheB38c	1.76046	0.00235
																				Mppe	-1.1727	5e-05						RhoGEF64C	2.01985	5e-05		Gas41	-1.00107	0.00545		CG14401	1.76015	0.0114
																				nito	-1.17351	0.0004						CG13318	2.01978	5e-05		Ndc1	-1.00108	5e-05		epsilonTry	1.75994	5e-05
																				RAF2	-1.17399	5e-05						nemy	2.01726	5e-05		CG11007	-1.00219	0.00035		dpr7	1.75944	0.0001
																				SmF	-1.17448	0.0011						GV1	2.01409	5e-05		CG6967	-1.00264	0.0001		CG11893	1.75811	0.01195
																				Nbr	-1.17501	5e-05						CG14855	2.01342	0.0121		glu	-1.0027	5e-05		bib	1.7579	0.00345
																				vtd	-1.17537	5e-05						slo	2.01191	5e-05		Ssrp	-1.00292	5e-05		CG8369	1.75759	5e-05
																				CG9922	-1.17637	0.0174						ClC-a	2.01155	5e-05		pea	-1.00301	5e-05		Dh44-R2	1.75644	0.0085
																				ranshi	-1.17705	0.0028						Irk3	2.0115	0.00565		CR45818	-1.00313	0.00565		CG10660	1.75531	5e-05
																				CG18302	-1.17898	0.01655						CG8785	2.01004	5e-05		CG4622	-1.00318	0.0068		CG13937	1.75511	5e-05
																				gl	-1.17944	0.005						Reg-2	2.00816	0.0001		CG3045	-1.00358	0.01425		CG30099,CG30324	1.75448	0.00145
																				Cul5	-1.1802	5e-05						CG33301	2.00801	5e-05		E(var)3-9	-1.00363	5e-05		CG6484	1.75417	5e-05
																				CG11357	-1.18114	5e-05						CG15628	2.0072	5e-05		CG17078	-1.00411	0.0005		CG44008	1.75384	0.00165
																				CG4198	-1.18154	0.01525						MtnE	2.00642	5e-05		Pnn	-1.00535	5e-05		CG13793	1.75377	0.0063
																				PCID2	-1.18165	0.0001						CCHa1	2.00551	0.00355		mars	-1.00556	0.00015		Abd-B	1.75357	5e-05
																				CG12112	-1.18274	5e-05						tadr	2.00439	5e-05		CG7668	-1.00586	5e-05		CG14606	1.75332	5e-05
																				CG17186	-1.18275	0.00025						tio	2.00309	0.002		Phax	-1.00609	5e-05		CG3191	1.7524	5e-05
																				chm	-1.18335	5e-05						CG15067	2.00172	5e-05		CG2023	-1.00649	0.00105		CR46089	1.75165	0.0133
																				CG2129	-1.18359	5e-05						CG17032	2.00085	0.00015		CG14710	-1.00937	0.0065		CG1544	1.75165	0.00025
																				CG31249	-1.18439	5e-05						CG42663	2.00012	0.007		FLASH	-1.00946	0.0008		Inx3	1.75165	0.02625
																				CG7182	-1.18462	5e-05						Tsp42Er	1.99911	0.00285		CG12883	-1.00981	0.0007		CG32280	1.75124	0.0035
																				Fip1	-1.18477	5e-05						CG5346	1.99872	5e-05		CG8498	-1.01228	0.0007		CG17111	1.75055	0.0033
																				Arpc2	-1.18563	5e-05						CG5527	1.99794	0.0004		CG16892	-1.0123	0.0045		CG6290	1.74951	0.0062
																				mor	-1.18597	5e-05						Rbp4	1.99769	0.00645		Art1	-1.01281	5e-05		CG18622	1.74922	0.0003
																				CG16896	-1.18649	5e-05						Gfat1	1.99736	5e-05		PGRP-LD,Pmi	-1.01295	5e-05		CG33966	1.74904	0.0023
																				CG2662	-1.18759	0.00015						CG1126	1.99642	0.0255		CG14814	-1.01344	5e-05		Obp56g	1.74596	5e-05
																				CG3309	-1.18858	0.00175						alpha-Man-Ic	1.9961	0.01		Taf5	-1.01422	5e-05		Atet	1.74331	5e-05
																				CG17612	-1.18864	0.0001						CG14291	1.99558	0.02035		CG5757	-1.01517	5e-05		CG11226	1.74293	0.0132
																				CG9317	-1.18945	0.00125						CG43103	1.99491	0.00795		polo	-1.01518	5e-05		CG17190	1.74273	0.0027
																				Parg	-1.19031	5e-05						CG3191	1.99418	0.00015		wech	-1.0159	5e-05		ec	1.74252	0.0034
																				CG11261	-1.19072	0.0015						Piezo	1.99387	5e-05		CG15168	-1.01625	0.0002		CG33301	1.74172	5e-05
																				hoip	-1.1923	5e-05						CG34446	1.99209	0.0014		CG31898	-1.01686	0.02035		CG13894	1.74094	0.0059
																				SRm160	-1.194	5e-05						Rootletin	1.99186	0.01525		Mcm3	-1.01719	5e-05		CR44960	1.74036	0.0013
																				Ndc1	-1.19537	0.00045						CG9498	1.99111	5e-05		CG11839	-1.01819	0.00195		SP2353	1.74011	5e-05
																				RecQ5	-1.19629	0.0007						CanA1	1.99074	5e-05		WRNexo	-1.02	5e-05		Obp57a,Obp57b,Obp57c	1.74011	5e-05
																				CG15877	-1.19655	0.00255						CG42238	1.98913	5e-05		ste14	-1.02015	0.00925		tsl	1.73971	5e-05
																				His2Av	-1.1968	5e-05						Mlc1	1.98885	5e-05		CG7650	-1.02056	0.00555		CG15649	1.73889	0.01545
																				Nxf3,ssp2	-1.19699	5e-05						CG13658	1.98675	0.0048		CG8435	-1.02103	0.0001		CG14880	1.7387	0.0001
																				alt	-1.19783	5e-05						CG34284	1.98639	5e-05		CG7544	-1.02145	0.00125		Unc-115a,Unc-115b	1.73862	5e-05
																				gus	-1.19798	5e-05						CG43394	1.98627	0.01675		CG31365	-1.02159	0.00105		yellow-d	1.73812	0.0006
																				E(bx)	-1.19884	5e-05						CG12057	1.98288	0.00085		CG13025	-1.02165	0.00025		CG31189	1.73779	0.007
																				rept	-1.19891	5e-05						tsh	1.98229	5e-05		pav	-1.02226	5e-05		Mal-A1	1.73774	5e-05
																				sut1	-1.19947	5e-05						CR43650	1.98043	5e-05		Hsc20,l(3)72Dp	-1.02246	0.0155		Npc1b	1.73742	0.0031
																				thoc5	-1.1997	5e-05						pHCl	1.97939	5e-05		CG14903	-1.02249	0.00775		srp	1.73584	5e-05
																				Ada2b	-1.20022	5e-05						TpnC25D	1.97814	0.00015		CG14384,grsm	-1.02352	5e-05		pio	1.73538	5e-05
																				HP4	-1.20443	5e-05						Cda5	1.9777	5e-05		l(2)dtl	-1.02377	5e-05		CG43349	1.73535	5e-05
																				CG8841	-1.20521	5e-05						CG10311	1.97721	0.00485		Gos28	-1.0239	0.0001		eag	1.7349	5e-05
																				CG8441	-1.20591	0.0001						CG30050	1.97718	0.0159		DNApol-alpha180	-1.02456	5e-05		CapaR	1.73431	0.00035
																				fz4	-1.20619	5e-05						CG1998	1.97677	0.0001		GstO1	-1.02474	5e-05		CR31451	1.7324	5e-05
																				Art1	-1.20642	5e-05						CG14321	1.97574	0.0133		geminin	-1.02526	5e-05		kni	1.73215	0.00035
																				Taf5	-1.20825	5e-05						CG10650	1.97566	5e-05		Marcal1	-1.02575	0.00055		GstE9	1.73078	0.01065
																				Fcp1	-1.20882	0.0001						nompB	1.97452	0.0019		Blos4	-1.02582	0.01965		Oscillin	1.72883	5e-05
																				CG43675,CG45050	-1.20944	5e-05						Cpr78E	1.97354	0.0243		Usp39	-1.02623	5e-05		CG31705	1.72824	5e-05
																				CG9548	-1.20978	0.01335						CG31038	1.97348	5e-05		HmgD	-1.02644	5e-05		CG6055	1.72765	0.0049
																				CG13005	-1.2099	5e-05						CG9864	1.9728	5e-05		Mcm6	-1.02669	5e-05		Nlg1	1.72715	5e-05
																				CG9902	-1.20997	0.00025						CG7778	1.97106	5e-05		TfIIFbeta	-1.02691	0.00055		CG31087	1.7265	0.00035
																				CG9302	-1.21012	5e-05						CG15556	1.96923	0.00015		CG7372	-1.02694	5e-05		CG6421	1.72643	5e-05
																				CG30497,CG45093	-1.21113	5e-05						CR46201	1.96887	0.0008		CG4935	-1.02715	0.01015		Atf3	1.72438	5e-05
																				Cad74A	-1.21114	0.0027						CG2709	1.96821	0.00465		olf186-M	-1.02721	0.0005		CG12880	1.72434	0.00415
																				Bub3	-1.21178	5e-05						sda	1.96421	5e-05		CG3605	-1.0274	5e-05		CG10621	1.72405	0.0001
																				MED22	-1.21185	5e-05						CG18744	1.96322	0.0071		CG5880	-1.02779	0.0082		CG13215	1.72352	0.0169
																				Usp10	-1.21209	5e-05						CG18745	1.96162	0.00055		cnir	-1.028	0.01125		ssp6	1.72291	0.0012
																				Pp4-19C	-1.21353	5e-05						CG6048	1.96057	0.00195		CHIP	-1.02831	5e-05		Kal1	1.72229	0.02675
																				nocte	-1.21356	5e-05						CG15673	1.95984	0.00025		Ipk2	-1.02917	5e-05		Ppa	1.72163	5e-05
																				CG4593	-1.21358	5e-05						CG11889,CG11891	1.95978	5e-05		fend	-1.02941	5e-05		Cpr57A,Obp57d	1.71947	5e-05
																				CG11825	-1.21417	0.00105						CG3746	1.958	0.00335		CG6758	-1.0295	0.0192		CG12119	1.71785	5e-05
																				Su(z)12	-1.21418	5e-05						CG4213	1.95498	5e-05		Hmr	-1.03008	5e-05		Ziz	1.71721	5e-05
																				CG6961	-1.21453	5e-05						CG9336	1.95386	5e-05		RfC38	-1.03018	0.0019		CG9815	1.71703	0.00225
																				Ubc4	-1.21486	5e-05						Tsp29Fb	1.95356	5e-05		opm	-1.03076	0.0002		CG6337	1.717	5e-05
																				CkIIalpha	-1.21716	5e-05						Sr-CIV	1.95214	0.00205		dgt3	-1.0309	0.00205		SerT	1.71646	0.00015
																				CG10555	-1.21795	5e-05						CG3505	1.9499	5e-05		CG2051	-1.0314	5e-05		CG30345	1.7162	5e-05
																				Clp	-1.21819	5e-05						TyrRII	1.94764	0.00115		CG7101	-1.03254	0.0003		CG30080,CG42662	1.71444	0.02035
																				Taf8	-1.21898	5e-05						CG18258	1.94713	0.01155		CG2091	-1.0326	5e-05		CG7378	1.71172	5e-05
																				spoon	-1.21969	5e-05						CG6142	1.94579	0.01475		dgrn	-1.03266	5e-05		CG14131	1.7115	0.01215
																				CG2025	-1.22039	0.0005						CG18268,CG3014	1.94238	0.00045		CG1663	-1.03475	0.0033		CG9628	1.70987	0.0132
																				nej	-1.22133	5e-05						Octbeta2R	1.94097	0.0003		CG1239	-1.03507	0.00045		Ect4	1.70958	5e-05
																				Ubc2	-1.2221	5e-05						CG7888	1.94047	0.00815		CG4570	-1.03529	5e-05		CG16826	1.70863	5e-05
																				CG42508	-1.22229	0.0005						CG6972	1.94032	5e-05		Dronc	-1.03545	5e-05		CG31205	1.70835	0.0003
[truncated: 2,837 more rows]
